# Supplementary material for: 1-Methyl-4-[(E)-2-(3-hy­droxy-4-meth­oxy­phen­yl)ethen­yl]pyridinium 4-bromo­benzene­sulfonate monohydrate
Source: Acta Crystallogr Sect E Struct Rep Online. 2013 Oct 9;69(Pt 11):o1623–4. doi: 10.1107/S1600536813027244 (PMC3884297; doi:10.1107/S1600536813027244)
Supplement: Supplementary file 1 [file e-69-o1623-sup1.cif]

##############################################################################
#                                                                            #
# This CIF contains the data in a paper accepted for publication in          #
# Acta Crystallographica Section E. It conforms to the requirements of       #
# Notes for Authors for Acta Crystallographica Section E, and has been       #
# peer reviewed under the auspices of the IUCr Commission on Journals.       #
#                                                                            #
# Full details of the Crystallographic Information File format               #
# are given in the paper "The Crystallographic Information File (CIF):       #
# a New Standard Archive File for Crystallography" by S. R. Hall, F. H.      #
# Allen and I. D. Brown [Acta Cryst. (1991), A47, 655-685].                  #
#                                                                            #
# The current version of the core CIF dictionary is obtainable from          #
# ftp://ftp.iucr.org/pub/cif_core.dic.                                       #
#                                                                            #
# Software is freely available for graphical display of the structure(s)     #
# in this CIF. For information consult the CIF software page                 #
# http://www.iucr.org/resources/cif/software.                                #
#                                                                            #
# This file may be used for bona fide research purposes within the           #
# scientific community so long as proper attribution is given to the journal # 
# article from which it was obtained.                                        #
#                                                                            #
##############################################################################
data_global
_audit_creation_method     'form.cif (version 2.0)'
_journal_data_validation_number     ?
_journal_date_recd_electronic     2013-09-25
_journal_date_accepted     2013-10-03
_journal_name_full     'Acta Crystallographica, Section E'
_journal_year     2013
_journal_volume     69
_journal_issue     11
_journal_page_first     o1623
_journal_page_last     o1624
_journal_paper_category     QO
_journal_paper_doi     10.1107/S1600536813027244
_journal_coeditor_code     SJ5354
_publ_contact_author_name     'Assoc.Prof. Dr. Suchada Chantrapromma'
_publ_contact_author_address
;
      Department of Chemistry
      Faculty of Science
      Prince of Songkla University
      Hat-Yai, Songkhla 90112
      Thailand
;
_publ_contact_author_email     'suchada.c@psu.ac.th'
_publ_contact_author_fax     '66 74 212918'
_publ_contact_author_phone     '66 74 288447'
_publ_section_title
;
1-Methyl-4-[(<i>E</i>)-2-(3-hydroxy-4-methoxyphenyl)ethenyl]pyridinium
4-bromobenzenesulfonate monohydrate
;
loop_
    _publ_author_name
    _publ_author_footnote
    _publ_author_address
    'Suchada Chantrapromma'
;
      Thomson Reuters ResearcherID: A-5085-2009.
;
;     Department of Chemistry
      Faculty of Science
      Prince of Songkla University
      Hat-Yai, Songkhla 90112
      Thailand
;
    'Pumsak Ruanwas' ?
;  Department of Chemistry
   Faculty of Science
   Prince of Songkla University
   Hat-Yai, Songkhla 90112
   Thailand
;
    'Boonwasana Jindawong' ?
;  Department of Chemistry
   Faculty of Science
   Prince of Songkla University
   Hat-Yai, Songkhla 90112
   Thailand
;
    'Hoong-Kun Fun'
;
      Additional correspondence author, e-mail: hkfun@usm.my.
      Thomson Reuters ResearcherID: A-3561-2009.
;
;     X-ray Crystallography Unit
      School of Physics
      Universiti Sains Malaysia
      11800 USM, Penang
      Malaysia
;
data_I
_audit_creation_method     SHELXL-97
_database_code_depnum_ccdc_archive     'CCDC 293058'
_chemical_name_systematic
;
1-Methyl-4-[(<i>E</i>)-2-(3-hydroxy-4-methoxyphenyl)ethenyl]pyridinium
4-bromobenzenesulfonate monohydrate
;
_chemical_name_common
;
;
_chemical_formula_moiety     'C15 H16 N O2 +, C6 H4 Br O3 S -, H2 O'
_chemical_formula_sum     'C21 H22 Br N O6 S'
_chemical_formula_iupac     'C15 H16 N O2 +, C6 H4 Br O3 S -, H2 O'
_chemical_formula_weight     496.37
_chemical_melting_point     ?
_chemical_melting_point_gt     511
_chemical_melting_point_lt     512
_symmetry_cell_setting     triclinic
_symmetry_space_group_name_H-M     'P -1'
_symmetry_space_group_name_Hall     '-P 1'
loop_
    _symmetry_equiv_pos_as_xyz
    'x, y, z'
    '-x, -y, -z'
_cell_length_a     9.7426(7)
_cell_length_b     9.8821(7)
_cell_length_c     11.8356(8)
_cell_angle_alpha     80.1070(10)
_cell_angle_beta     73.1400(10)
_cell_angle_gamma     83.2970(10)
_cell_volume     1071.60(13)
_cell_formula_units_Z     2
_cell_measurement_reflns_used     3717
_cell_measurement_theta_min     2.10
_cell_measurement_theta_max     24.99
_cell_measurement_temperature     100
_exptl_crystal_description     needle
_exptl_crystal_colour     yellow
_exptl_crystal_size_max     0.54
_exptl_crystal_size_mid     0.51
_exptl_crystal_size_min     0.16
_exptl_crystal_density_diffrn     1.538
_exptl_crystal_density_meas     ?
_exptl_crystal_density_method     'not measured'
_exptl_crystal_F_000     508
_exptl_absorpt_coefficient_mu     2.053
_exptl_absorpt_correction_type     multi-scan
_exptl_absorpt_process_details     '(SADABS; Bruker, 2005)'
_exptl_absorpt_correction_T_min     0.4024
_exptl_absorpt_correction_T_max     0.7281
_exptl_special_details
;
The crystal was placed in the cold stream of an Oxford Cryosystems Cobra
open-flow nitrogen cryostat (Cosier & Glazer, 1986) operating at 100.0(1) K.
;
_diffrn_ambient_temperature     100
_diffrn_radiation_type     'MoK\a'
_diffrn_radiation_wavelength     0.71073
_diffrn_radiation_source     'sealed tube'
_diffrn_radiation_monochromator     'graphite'
_diffrn_measurement_device_type     'Bruker APEXII CCD area-detector'
_diffrn_measurement_method     '\f and \w scans'
_diffrn_detector_area_resol_mean     ?
_diffrn_reflns_number     5431
_diffrn_reflns_av_R_equivalents     0.0267
_diffrn_reflns_av_sigmaI/netI     0.0440
_diffrn_reflns_theta_min     2.10
_diffrn_reflns_theta_max     24.99
_diffrn_reflns_theta_full     24.99
_diffrn_measured_fraction_theta_max     0.984
_diffrn_measured_fraction_theta_full     0.984
_diffrn_reflns_limit_h_min     -11
_diffrn_reflns_limit_h_max     11
_diffrn_reflns_limit_k_min     -11
_diffrn_reflns_limit_k_max     11
_diffrn_reflns_limit_l_min     -14
_diffrn_reflns_limit_l_max     12
_diffrn_standards_number     0
_diffrn_standards_interval_count     ?
_diffrn_standards_interval_time     ?
_diffrn_standards_decay_%     ?
_refine_special_details
;
 Refinement of F^2^ against ALL reflections.  The weighted R-factor wR and
 goodness of fit S are based on F^2^, conventional R-factors R are based
 on F, with F set to zero for negative F^2^. The threshold expression of
 F^2^ > 2sigma(F^2^) is used only for calculating R-factors(gt) etc. and is
 not relevant to the choice of reflections for refinement.  R-factors based
 on F^2^ are statistically about twice as large as those based on F, and R-
 factors based on ALL data will be even larger.
;
_reflns_number_total     3717
_reflns_number_gt     3392
_reflns_threshold_expression     I>2\s(I)
_refine_ls_structure_factor_coef     Fsqd
_refine_ls_matrix_type     full
_refine_ls_R_factor_all     0.0462
_refine_ls_R_factor_gt     0.0432
_refine_ls_wR_factor_gt     0.1223
_refine_ls_wR_factor_ref     0.1254
_refine_ls_goodness_of_fit_ref     1.048
_refine_ls_restrained_S_all     1.048
_refine_ls_number_reflns     3717
_refine_ls_number_parameters     286
_refine_ls_number_restraints     0
_refine_ls_hydrogen_treatment     mixed
_refine_ls_weighting_scheme     calc
_refine_ls_weighting_details
         'calc w=1/[\s^2^(Fo^2^)+(0.0865P)^2^+0.2408P] where P=(Fo^2^+2Fc^2^)/3'
_atom_sites_solution_hydrogens     geom
_atom_sites_solution_primary     direct
_atom_sites_solution_secondary     difmap
_refine_ls_shift/su_max     0.001
_refine_ls_shift/su_mean     0.001
_refine_diff_density_max     0.594
_refine_diff_density_min     -0.816
_refine_ls_extinction_method     'SHELXTL (Sheldrick, 2008)'
_refine_ls_extinction_coef     0.026(3)
_refine_ls_extinction_expression
                                  'Fc^*^=kFc[1+0.001xFc^2^\l^3^/sin(2\q)]^-1/4^'
loop_
    _atom_type_symbol
    _atom_type_description
    _atom_type_scat_dispersion_real
    _atom_type_scat_dispersion_imag
    _atom_type_scat_source
    'C' 'C' 0.0033 0.0016
                         'International Tables Vol C Tables 4.2.6.8 and 6.1.1.4'
    'H' 'H' 0.0000 0.0000
                         'International Tables Vol C Tables 4.2.6.8 and 6.1.1.4'
    'N' 'N' 0.0061 0.0033
                         'International Tables Vol C Tables 4.2.6.8 and 6.1.1.4'
    'O' 'O' 0.0106 0.0060
                         'International Tables Vol C Tables 4.2.6.8 and 6.1.1.4'
    'S' 'S' 0.1246 0.1234
                         'International Tables Vol C Tables 4.2.6.8 and 6.1.1.4'
    'Br' 'Br' -0.2901 2.4595
                         'International Tables Vol C Tables 4.2.6.8 and 6.1.1.4'
_computing_data_collection     'APEX2 (Bruker, 2005)'
_computing_cell_refinement     'APEX2 (Bruker, 2005)'
_computing_data_reduction     'SAINT (Bruker, 2005)'
_computing_structure_solution     'SHELXTL (Sheldrick, 2008)'
_computing_structure_refinement     'SHELXTL (Sheldrick, 2008)'
_computing_molecular_graphics     'SHELXTL (Sheldrick, 2008)'
_computing_publication_material
;
SHELXTL (Sheldrick, 2008), PLATON (Spek, 2009) and publCIF
(Westrip, 2010)
;
loop_
    _atom_site_type_symbol
    _atom_site_label
    _atom_site_fract_x
    _atom_site_fract_y
    _atom_site_fract_z
    _atom_site_U_iso_or_equiv
    _atom_site_adp_type
    _atom_site_calc_flag
    _atom_site_refinement_flags
    _atom_site_occupancy
    _atom_site_symmetry_multiplicity
    _atom_site_disorder_assembly
    _atom_site_disorder_group
    Br Br1 0.33252(3) -0.08552(3) 0.17801(3) 0.05706(18) Uani d . 1 1 . .
    S S1 0.31851(7) 0.54351(6) 0.25594(6) 0.0432(2) Uani d . 1 1 . .
    O O1 0.3962(3) 0.6148(2) 0.14279(19) 0.0682(7) Uani d . 1 1 . .
    O O2 0.3892(3) 0.5389(2) 0.3481(2) 0.0690(6) Uani d . 1 1 . .
    O O3 0.1683(2) 0.5911(2) 0.2912(3) 0.0717(7) Uani d . 1 1 . .
    O O4 0.0748(2) 0.0170(3) 0.57781(19) 0.0612(6) Uani d . 1 1 . .
    H H4A 0.021(4) 0.083(4) 0.573(3) 0.060(10) Uiso d . 1 1 . .
    O O5 0.3044(3) -0.1435(3) 0.5684(2) 0.0673(7) Uani d . 1 1 . .
    N N1 -0.1966(3) 0.4820(3) 1.2500(2) 0.0552(6) Uani d . 1 1 . .
    C C1 0.3205(3) 0.3703(3) 0.2328(2) 0.0370(5) Uani d . 1 1 . .
    C C2 0.3903(3) 0.3303(3) 0.1220(2) 0.0397(5) Uani d . 1 1 . .
    H H2A 0.4362 0.3947 0.0595 0.048 Uiso calc R 1 1 . .
    C C3 0.3917(3) 0.1959(3) 0.1045(2) 0.0413(6) Uani d . 1 1 . .
    H H3A 0.4375 0.1692 0.0303 0.050 Uiso calc R 1 1 . .
    C C4 0.3239(3) 0.1009(3) 0.1991(2) 0.0414(6) Uani d . 1 1 . .
    C C5 0.2534(3) 0.1391(3) 0.3101(2) 0.0473(6) Uani d . 1 1 . .
    H H5A 0.2081 0.0745 0.3728 0.057 Uiso calc R 1 1 . .
    C C6 0.2516(3) 0.2742(3) 0.3261(2) 0.0434(6) Uani d . 1 1 . .
    H H6A 0.2040 0.3013 0.3999 0.052 Uiso calc R 1 1 . .
    C C7 0.0825(3) 0.0955(3) 0.7566(2) 0.0459(6) Uani d . 1 1 . .
    H H7A -0.0007 0.1528 0.7583 0.055 Uiso calc R 1 1 . .
    C C8 0.1366(3) 0.0180(3) 0.6658(2) 0.0450(6) Uani d . 1 1 . .
    C C9 0.2618(3) -0.0698(3) 0.6621(3) 0.0512(7) Uani d . 1 1 . .
    C C10 0.3307(3) -0.0750(4) 0.7487(3) 0.0607(8) Uani d . 1 1 . .
    H H10A 0.4147 -0.1313 0.7460 0.073 Uiso calc R 1 1 . .
    C C11 0.2752(4) 0.0035(4) 0.8403(3) 0.0630(9) Uani d . 1 1 . .
    H H11A 0.3226 -0.0016 0.8988 0.076 Uiso calc R 1 1 . .
    C C12 0.1506(3) 0.0898(3) 0.8470(2) 0.0483(7) Uani d . 1 1 . .
    C C13 0.0935(3) 0.1690(3) 0.9448(3) 0.0536(7) Uani d . 1 1 . .
    H H13A 0.1457 0.1596 1.0006 0.064 Uiso calc R 1 1 . .
    C C14 -0.0245(3) 0.2534(3) 0.9641(3) 0.0518(7) Uani d . 1 1 . .
    H H14A -0.0767 0.2641 0.9082 0.062 Uiso calc R 1 1 . .
    C C15 -0.0802(3) 0.3305(3) 1.0634(2) 0.0482(6) Uani d . 1 1 . .
    C C16 -0.0137(3) 0.3290(4) 1.1535(3) 0.0601(8) Uani d . 1 1 . .
    H H16A 0.0721 0.2758 1.1515 0.072 Uiso calc R 1 1 . .
    C C17 -0.0727(4) 0.4041(4) 1.2442(3) 0.0621(8) Uani d . 1 1 . .
    H H17A -0.0265 0.4016 1.3032 0.074 Uiso calc R 1 1 . .
    C C18 -0.2637(4) 0.4864(4) 1.1655(3) 0.0610(8) Uani d . 1 1 . .
    H H18A -0.3492 0.5408 1.1698 0.073 Uiso calc R 1 1 . .
    C C19 -0.2093(3) 0.4127(4) 1.0733(3) 0.0580(8) Uani d . 1 1 . .
    H H19A -0.2585 0.4169 1.0160 0.070 Uiso calc R 1 1 . .
    C C20 -0.2569(5) 0.5637(4) 1.3496(3) 0.0757(10) Uani d . 1 1 . .
    H H20A -0.3572 0.5877 1.3571 0.114 Uiso calc R 1 1 . .
    H H20B -0.2069 0.6460 1.3336 0.114 Uiso calc R 1 1 . .
    H H20C -0.2456 0.5101 1.4225 0.114 Uiso calc R 1 1 . .
    C C21 0.4426(4) -0.2138(5) 0.5445(4) 0.0830(12) Uani d . 1 1 . .
    H H21A 0.4610 -0.2535 0.4725 0.125 Uiso calc R 1 1 . .
    H H21B 0.4467 -0.2854 0.6097 0.125 Uiso calc R 1 1 . .
    H H21C 0.5137 -0.1501 0.5350 0.125 Uiso calc R 1 1 . .
    O O1W 0.0853(3) 0.7571(3) 0.4734(2) 0.0615(6) Uani d . 1 1 . .
    H H1W1 0.143(5) 0.796(5) 0.490(4) 0.087(16) Uiso d . 1 1 . .
    H H2W1 0.120(5) 0.706(5) 0.423(4) 0.082(13) Uiso d . 1 1 . .
loop_
    _atom_site_aniso_label
    _atom_site_aniso_U_11
    _atom_site_aniso_U_22
    _atom_site_aniso_U_33
    _atom_site_aniso_U_12
    _atom_site_aniso_U_13
    _atom_site_aniso_U_23
    Br1 0.0620(3) 0.0341(2) 0.0688(3) -0.01219(14) -0.00293(16) -0.01084(14)
    S1 0.0501(4) 0.0321(4) 0.0444(4) -0.0052(3) -0.0061(3) -0.0074(3)
    O1 0.1028(18) 0.0350(11) 0.0525(12) -0.0186(11) 0.0039(11) -0.0027(9)
    O2 0.0927(18) 0.0552(13) 0.0709(14) -0.0150(12) -0.0346(13) -0.0139(11)
    O3 0.0546(14) 0.0496(13) 0.1069(18) 0.0051(11) -0.0082(12) -0.0308(12)
    O4 0.0587(13) 0.0770(16) 0.0564(13) 0.0155(12) -0.0285(10) -0.0243(11)
    O5 0.0547(13) 0.0828(17) 0.0703(14) 0.0182(12) -0.0225(11) -0.0339(12)
    N1 0.0515(14) 0.0595(16) 0.0491(13) -0.0117(12) -0.0023(11) -0.0081(11)
    C1 0.0358(12) 0.0314(12) 0.0415(13) -0.0042(9) -0.0072(10) -0.0035(10)
    C2 0.0385(13) 0.0331(13) 0.0404(13) -0.0050(10) -0.0029(10) 0.0011(10)
    C3 0.0414(13) 0.0413(14) 0.0374(12) -0.0029(11) -0.0031(10) -0.0088(10)
    C4 0.0395(13) 0.0308(12) 0.0504(14) -0.0062(10) -0.0066(11) -0.0044(10)
    C5 0.0489(15) 0.0361(14) 0.0483(15) -0.0130(11) -0.0004(12) 0.0010(11)
    C6 0.0436(14) 0.0439(14) 0.0362(12) -0.0063(11) 0.0008(10) -0.0065(11)
    C7 0.0360(13) 0.0552(16) 0.0451(14) -0.0043(11) -0.0100(11) -0.0046(12)
    C8 0.0405(14) 0.0519(16) 0.0424(14) -0.0059(11) -0.0114(11) -0.0049(11)
    C9 0.0434(15) 0.0558(17) 0.0542(16) -0.0043(13) -0.0131(12) -0.0074(13)
    C10 0.0456(16) 0.073(2) 0.067(2) 0.0074(15) -0.0225(15) -0.0151(16)
    C11 0.0545(18) 0.082(2) 0.0612(19) 0.0042(16) -0.0302(15) -0.0147(17)
    C12 0.0418(14) 0.0584(18) 0.0457(14) -0.0108(13) -0.0127(11) -0.0045(12)
    C13 0.0492(16) 0.069(2) 0.0475(15) -0.0099(14) -0.0185(13) -0.0073(14)
    C14 0.0492(16) 0.0628(19) 0.0464(15) -0.0109(14) -0.0160(12) -0.0062(13)
    C15 0.0410(14) 0.0563(17) 0.0451(14) -0.0122(12) -0.0089(11) -0.0003(13)
    C16 0.0465(16) 0.081(2) 0.0544(17) 0.0015(15) -0.0150(13) -0.0177(16)
    C17 0.0539(18) 0.081(2) 0.0534(17) -0.0055(16) -0.0158(14) -0.0145(16)
    C18 0.0500(17) 0.067(2) 0.0607(18) -0.0004(15) -0.0111(14) -0.0061(15)
    C19 0.0522(17) 0.071(2) 0.0527(17) -0.0032(15) -0.0192(14) -0.0075(15)
    C20 0.080(2) 0.079(3) 0.064(2) -0.005(2) -0.0029(18) -0.0287(19)
    C21 0.064(2) 0.090(3) 0.095(3) 0.023(2) -0.022(2) -0.036(2)
    O1W 0.0623(14) 0.0660(15) 0.0545(13) 0.0033(12) -0.0109(11) -0.0183(11)
_geom_special_details
;
 All esds (except the esd in the dihedral angle between two l.s. planes)
 are estimated using the full covariance matrix.  The cell esds are taken
 into account individually in the estimation of esds in distances, angles
 and torsion angles; correlations between esds in cell parameters are only
 used when they are defined by crystal symmetry.  An approximate (isotropic)
 treatment of cell esds is used for estimating esds involving l.s. planes.
;
loop_
    _geom_bond_atom_site_label_1
    _geom_bond_atom_site_label_2
    _geom_bond_site_symmetry_2
    _geom_bond_distance
    _geom_bond_publ_flag
    Br1 C4 . 1.890(3) ?
    S1 O1 . 1.440(2) ?
    S1 O2 . 1.441(2) ?
    S1 O3 . 1.445(2) ?
    S1 C1 . 1.777(2) ?
    O4 C8 . 1.348(3) ?
    O4 H4A . 0.79(4) ?
    O5 C9 . 1.369(4) ?
    O5 C21 . 1.416(4) ?
    N1 C18 . 1.338(4) ?
    N1 C17 . 1.344(4) ?
    N1 C20 . 1.483(4) ?
    C1 C6 . 1.390(4) ?
    C1 C2 . 1.391(4) ?
    C2 C3 . 1.377(4) ?
    C2 H2A . 0.9300 ?
    C3 C4 . 1.388(4) ?
    C3 H3A . 0.9300 ?
    C4 C5 . 1.389(4) ?
    C5 C6 . 1.377(4) ?
    C5 H5A . 0.9300 ?
    C6 H6A . 0.9300 ?
    C7 C8 . 1.371(4) ?
    C7 C12 . 1.404(4) ?
    C7 H7A . 0.9300 ?
    C8 C9 . 1.406(4) ?
    C9 C10 . 1.370(4) ?
    C10 C11 . 1.386(5) ?
    C10 H10A . 0.9300 ?
    C11 C12 . 1.390(4) ?
    C11 H11A . 0.9300 ?
    C12 C13 . 1.448(4) ?
    C13 C14 . 1.326(5) ?
    C13 H13A . 0.9300 ?
    C14 C15 . 1.449(4) ?
    C14 H14A . 0.9300 ?
    C15 C16 . 1.397(4) ?
    C15 C19 . 1.402(4) ?
    C16 C17 . 1.361(5) ?
    C16 H16A . 0.9300 ?
    C17 H17A . 0.9300 ?
    C18 C19 . 1.359(5) ?
    C18 H18A . 0.9300 ?
    C19 H19A . 0.9300 ?
    C20 H20A . 0.9600 ?
    C20 H20B . 0.9600 ?
    C20 H20C . 0.9600 ?
    C21 H21A . 0.9600 ?
    C21 H21B . 0.9600 ?
    C21 H21C . 0.9600 ?
    O1W H1W1 . 0.80(5) ?
    O1W H2W1 . 0.81(4) ?
loop_
    _geom_angle_atom_site_label_1
    _geom_angle_atom_site_label_2
    _geom_angle_atom_site_label_3
    _geom_angle_site_symmetry_1
    _geom_angle_site_symmetry_3
    _geom_angle
    _geom_angle_publ_flag
    O1 S1 O2 . . 112.81(16) ?
    O1 S1 O3 . . 112.92(16) ?
    O2 S1 O3 . . 113.31(16) ?
    O1 S1 C1 . . 105.43(12) ?
    O2 S1 C1 . . 106.15(12) ?
    O3 S1 C1 . . 105.34(12) ?
    C8 O4 H4A . . 111(3) ?
    C9 O5 C21 . . 118.7(3) ?
    C18 N1 C17 . . 119.8(3) ?
    C18 N1 C20 . . 120.5(3) ?
    C17 N1 C20 . . 119.6(3) ?
    C6 C1 C2 . . 119.9(2) ?
    C6 C1 S1 . . 119.64(19) ?
    C2 C1 S1 . . 120.50(19) ?
    C3 C2 C1 . . 120.3(2) ?
    C3 C2 H2A . . 119.8 ?
    C1 C2 H2A . . 119.8 ?
    C2 C3 C4 . . 119.1(2) ?
    C2 C3 H3A . . 120.4 ?
    C4 C3 H3A . . 120.4 ?
    C3 C4 C5 . . 121.3(2) ?
    C3 C4 Br1 . . 119.4(2) ?
    C5 C4 Br1 . . 119.21(19) ?
    C6 C5 C4 . . 119.0(2) ?
    C6 C5 H5A . . 120.5 ?
    C4 C5 H5A . . 120.5 ?
    C5 C6 C1 . . 120.4(2) ?
    C5 C6 H6A . . 119.8 ?
    C1 C6 H6A . . 119.8 ?
    C8 C7 C12 . . 121.1(3) ?
    C8 C7 H7A . . 119.5 ?
    C12 C7 H7A . . 119.5 ?
    O4 C8 C7 . . 123.9(2) ?
    O4 C8 C9 . . 115.8(2) ?
    C7 C8 C9 . . 120.3(2) ?
    O5 C9 C10 . . 125.6(3) ?
    O5 C9 C8 . . 115.0(2) ?
    C10 C9 C8 . . 119.4(3) ?
    C9 C10 C11 . . 120.0(3) ?
    C9 C10 H10A . . 120.0 ?
    C11 C10 H10A . . 120.0 ?
    C10 C11 C12 . . 121.9(3) ?
    C10 C11 H11A . . 119.1 ?
    C12 C11 H11A . . 119.1 ?
    C11 C12 C7 . . 117.4(3) ?
    C11 C12 C13 . . 120.8(3) ?
    C7 C12 C13 . . 121.8(3) ?
    C14 C13 C12 . . 127.6(3) ?
    C14 C13 H13A . . 116.2 ?
    C12 C13 H13A . . 116.2 ?
    C13 C14 C15 . . 126.5(3) ?
    C13 C14 H14A . . 116.7 ?
    C15 C14 H14A . . 116.7 ?
    C16 C15 C19 . . 116.0(3) ?
    C16 C15 C14 . . 124.2(3) ?
    C19 C15 C14 . . 119.8(3) ?
    C17 C16 C15 . . 120.9(3) ?
    C17 C16 H16A . . 119.5 ?
    C15 C16 H16A . . 119.5 ?
    N1 C17 C16 . . 121.1(3) ?
    N1 C17 H17A . . 119.4 ?
    C16 C17 H17A . . 119.4 ?
    N1 C18 C19 . . 121.2(3) ?
    N1 C18 H18A . . 119.4 ?
    C19 C18 H18A . . 119.4 ?
    C18 C19 C15 . . 121.0(3) ?
    C18 C19 H19A . . 119.5 ?
    C15 C19 H19A . . 119.5 ?
    N1 C20 H20A . . 109.5 ?
    N1 C20 H20B . . 109.5 ?
    H20A C20 H20B . . 109.5 ?
    N1 C20 H20C . . 109.5 ?
    H20A C20 H20C . . 109.5 ?
    H20B C20 H20C . . 109.5 ?
    O5 C21 H21A . . 109.5 ?
    O5 C21 H21B . . 109.5 ?
    H21A C21 H21B . . 109.5 ?
    O5 C21 H21C . . 109.5 ?
    H21A C21 H21C . . 109.5 ?
    H21B C21 H21C . . 109.5 ?
    H1W1 O1W H2W1 . . 115(4) ?
loop_
    _geom_torsion_atom_site_label_1
    _geom_torsion_atom_site_label_2
    _geom_torsion_atom_site_label_3
    _geom_torsion_atom_site_label_4
    _geom_torsion_site_symmetry_1
    _geom_torsion_site_symmetry_2
    _geom_torsion_site_symmetry_3
    _geom_torsion_site_symmetry_4
    _geom_torsion
    _geom_torsion_publ_flag
    O1 S1 C1 C6 . . . . -179.1(2) ?
    O2 S1 C1 C6 . . . . 61.0(2) ?
    O3 S1 C1 C6 . . . . -59.5(2) ?
    O1 S1 C1 C2 . . . . 0.9(3) ?
    O2 S1 C1 C2 . . . . -119.0(2) ?
    O3 S1 C1 C2 . . . . 120.5(2) ?
    C6 C1 C2 C3 . . . . -0.1(4) ?
    S1 C1 C2 C3 . . . . 179.9(2) ?
    C1 C2 C3 C4 . . . . -0.6(4) ?
    C2 C3 C4 C5 . . . . 0.8(4) ?
    C2 C3 C4 Br1 . . . . -177.19(19) ?
    C3 C4 C5 C6 . . . . -0.2(4) ?
    Br1 C4 C5 C6 . . . . 177.8(2) ?
    C4 C5 C6 C1 . . . . -0.6(4) ?
    C2 C1 C6 C5 . . . . 0.8(4) ?
    S1 C1 C6 C5 . . . . -179.3(2) ?
    C12 C7 C8 O4 . . . . 178.7(3) ?
    C12 C7 C8 C9 . . . . 0.4(5) ?
    C21 O5 C9 C10 . . . . -11.6(6) ?
    C21 O5 C9 C8 . . . . 168.1(3) ?
    O4 C8 C9 O5 . . . . 0.6(4) ?
    C7 C8 C9 O5 . . . . 179.0(3) ?
    O4 C8 C9 C10 . . . . -179.8(3) ?
    C7 C8 C9 C10 . . . . -1.3(5) ?
    O5 C9 C10 C11 . . . . -179.0(3) ?
    C8 C9 C10 C11 . . . . 1.4(5) ?
    C9 C10 C11 C12 . . . . -0.5(6) ?
    C10 C11 C12 C7 . . . . -0.4(5) ?
    C10 C11 C12 C13 . . . . 178.9(3) ?
    C8 C7 C12 C11 . . . . 0.5(4) ?
    C8 C7 C12 C13 . . . . -178.8(3) ?
    C11 C12 C13 C14 . . . . -178.9(3) ?
    C7 C12 C13 C14 . . . . 0.4(5) ?
    C12 C13 C14 C15 . . . . 179.3(3) ?
    C13 C14 C15 C16 . . . . 1.6(5) ?
    C13 C14 C15 C19 . . . . -178.1(3) ?
    C19 C15 C16 C17 . . . . -0.3(5) ?
    C14 C15 C16 C17 . . . . -179.9(3) ?
    C18 N1 C17 C16 . . . . 0.0(5) ?
    C20 N1 C17 C16 . . . . -179.4(4) ?
    C15 C16 C17 N1 . . . . 0.1(6) ?
    C17 N1 C18 C19 . . . . 0.3(5) ?
    C20 N1 C18 C19 . . . . 179.6(3) ?
    N1 C18 C19 C15 . . . . -0.5(6) ?
    C16 C15 C19 C18 . . . . 0.5(5) ?
    C14 C15 C19 C18 . . . . -179.8(3) ?
loop_
    _geom_hbond_atom_site_label_D
    _geom_hbond_atom_site_label_H
    _geom_hbond_atom_site_label_A
    _geom_hbond_site_symmetry_A
    _geom_hbond_distance_DH
    _geom_hbond_distance_HA
    _geom_hbond_distance_DA
    _geom_hbond_angle_DHA
    _geom_hbond_publ_flag
    O1W H1W1 O4 1_565 0.80(5) 2.52(5) 3.015(4) 122(4) y
    O1W H1W1 O5 1_565 0.80(5) 2.22(5) 3.008(4) 166(4) y
    O1W H2W1 O3 1_555 0.82(5) 2.00(5) 2.809(4) 169(5) y
    O4 H4A O1W 2_566 0.79(4) 1.88(4) 2.656(4) 168(3) y
    C2 H2A O1 2_665 0.93 2.49 3.216(3) 135 y
    C5 H5A O4 1_555 0.93 2.40 3.241(3) 150 y
    C18 H18A O1 1_456 0.93 2.60 3.476(5) 158 y
    C10 H10A Cg1 2_656 0.93 2.78 3.672(4) 160 y
    C16 H16A Cg1 1_556 0.93 2.72 3.543(3) 148 y
_iucr_refine_instructions_details
;
TITL BJK35M in P-1 yellow needle
CELL  0.71073    9.7426    9.8821   11.8356    80.107    73.140    83.297
ZERR 1           0.0007    0.0007    0.0008     0.001     0.001     0.001
LATT   1
SFAC C H N O S BR
UNIT 42 44 2 12 2 2
L.S. 20
OMIT -4 50
BOND $H
CONF
ACTA
SIZE 0.542 0.506 0.165
FMAP 2 1 60
PLAN 20
WGHT    0.086500    0.240800
EXTI    0.026332
FVAR       0.85328
BR1   6    0.332518   -0.085521    0.178011    11.00000    0.06198    0.03412 =
         0.06882   -0.01084   -0.00293   -0.01219
S1    5    0.318505    0.543510    0.255943    11.00000    0.05005    0.03207 =
         0.04435   -0.00743   -0.00606   -0.00523
O1    4    0.396156    0.614805    0.142790    11.00000    0.10277    0.03505 =
         0.05254   -0.00266    0.00394   -0.01859
O2    4    0.389220    0.538855    0.348067    11.00000    0.09274    0.05521 =
         0.07094   -0.01387   -0.03464   -0.01500
O3    4    0.168296    0.591085    0.291175    11.00000    0.05457    0.04963 =
         0.10688   -0.03085   -0.00817    0.00512
O4    4    0.074804    0.016983    0.577811    11.00000    0.05866    0.07695 =
         0.05642   -0.02427   -0.02853    0.01545
H4A   2    0.020909    0.082614    0.572653    11.00000    0.05992
O5    4    0.304359   -0.143538    0.568388    11.00000    0.05475    0.08279 =
         0.07035   -0.03386   -0.02255    0.01816
N1    3   -0.196577    0.482019    1.250031    11.00000    0.05150    0.05951 =
         0.04907   -0.00814   -0.00228   -0.01172
C1    1    0.320452    0.370290    0.232771    11.00000    0.03575    0.03137 =
         0.04149   -0.00350   -0.00721   -0.00419
C2    1    0.390256    0.330343    0.122039    11.00000    0.03855    0.03311 =
         0.04041    0.00109   -0.00288   -0.00496
AFIX  43
H2A   2    0.436182    0.394707    0.059525    11.00000   -1.20000
AFIX   0
C3    1    0.391683    0.195898    0.104530    11.00000    0.04144    0.04126 =
         0.03742   -0.00880   -0.00310   -0.00293
AFIX  43
H3A   2    0.437488    0.169156    0.030341    11.00000   -1.20000
AFIX   0
C4    1    0.323857    0.100891    0.199077    11.00000    0.03954    0.03084 =
         0.05043   -0.00442   -0.00660   -0.00621
C5    1    0.253378    0.139142    0.310146    11.00000    0.04892    0.03611 =
         0.04831    0.00102   -0.00040   -0.01296
AFIX  43
H5A   2    0.208094    0.074545    0.372762    11.00000   -1.20000
AFIX   0
C6    1    0.251576    0.274191    0.326135    11.00000    0.04359    0.04390 =
         0.03624   -0.00651    0.00081   -0.00626
AFIX  43
H6A   2    0.203966    0.301251    0.399882    11.00000   -1.20000
AFIX   0
C7    1    0.082515    0.095525    0.756600    11.00000    0.03603    0.05519 =
         0.04510   -0.00460   -0.01000   -0.00429
AFIX  43
H7A   2   -0.000657    0.152821    0.758316    11.00000   -1.20000
AFIX   0
C8    1    0.136642    0.018009    0.665820    11.00000    0.04049    0.05190 =
         0.04240   -0.00487   -0.01145   -0.00586
C9    1    0.261767   -0.069756    0.662111    11.00000    0.04335    0.05583 =
         0.05423   -0.00740   -0.01308   -0.00434
C10   1    0.330681   -0.075028    0.748682    11.00000    0.04558    0.07283 =
         0.06721   -0.01513   -0.02248    0.00744
AFIX  43
H10A  2    0.414688   -0.131299    0.746026    11.00000   -1.20000
AFIX   0
C11   1    0.275154    0.003547    0.840252    11.00000    0.05450    0.08172 =
         0.06124   -0.01466   -0.03021    0.00415
AFIX  43
H11A  2    0.322595   -0.001617    0.898818    11.00000   -1.20000
AFIX   0
C12   1    0.150615    0.089819    0.847035    11.00000    0.04181    0.05843 =
         0.04566   -0.00451   -0.01274   -0.01084
C13   1    0.093509    0.169011    0.944808    11.00000    0.04919    0.06860 =
         0.04745   -0.00733   -0.01853   -0.00988
AFIX  43
H13A  2    0.145657    0.159602    1.000579    11.00000   -1.20000
AFIX   0
C14   1   -0.024480    0.253372    0.964051    11.00000    0.04918    0.06278 =
         0.04642   -0.00623   -0.01603   -0.01094
AFIX  43
H14A  2   -0.076682    0.264090    0.908217    11.00000   -1.20000
AFIX   0
C15   1   -0.080209    0.330521    1.063366    11.00000    0.04097    0.05629 =
         0.04505   -0.00028   -0.00895   -0.01221
C16   1   -0.013707    0.328963    1.153481    11.00000    0.04650    0.08145 =
         0.05444   -0.01769   -0.01504    0.00147
AFIX  43
H16A  2    0.072061    0.275816    1.151452    11.00000   -1.20000
AFIX   0
C17   1   -0.072684    0.404148    1.244229    11.00000    0.05386    0.08149 =
         0.05343   -0.01453   -0.01584   -0.00548
AFIX  43
H17A  2   -0.026475    0.401606    1.303243    11.00000   -1.20000
AFIX   0
C18   1   -0.263747    0.486377    1.165482    11.00000    0.04998    0.06736 =
         0.06071   -0.00609   -0.01106   -0.00042
AFIX  43
H18A  2   -0.349205    0.540768    1.169841    11.00000   -1.20000
AFIX   0
C19   1   -0.209320    0.412725    1.073316    11.00000    0.05225    0.07130 =
         0.05274   -0.00751   -0.01922   -0.00324
AFIX  43
H19A  2   -0.258479    0.416947    1.016025    11.00000   -1.20000
AFIX   0
C20   1   -0.256874    0.563654    1.349587    11.00000    0.07955    0.07920 =
         0.06395   -0.02865   -0.00290   -0.00462
AFIX 137
H20A  2   -0.357160    0.587739    1.357145    11.00000   -1.50000
H20B  2   -0.206890    0.646022    1.333572    11.00000   -1.50000
H20C  2   -0.245609    0.510050    1.422497    11.00000   -1.50000
AFIX   0
C21   1    0.442578   -0.213812    0.544473    11.00000    0.06420    0.09043 =
         0.09549   -0.03641   -0.02171    0.02335
AFIX 137
H21A  2    0.461041   -0.253546    0.472507    11.00000   -1.50000
H21B  2    0.446701   -0.285411    0.609682    11.00000   -1.50000
H21C  2    0.513728   -0.150135    0.535012    11.00000   -1.50000
AFIX   0
O1W   4    0.085286    0.757086    0.473361    11.00000    0.06225    0.06598 =
         0.05451   -0.01830   -0.01090    0.00333
H1W1  2    0.142558    0.795667    0.490141    11.00000    0.08715
H2W1  2    0.119751    0.706335    0.423343    11.00000    0.08155
HKLF 4 1  1.0000  0.0000  0.0000  0.0000  1.0000  0.0000  0.0000  0.0000  1.0000
REM  BJK35M in P-1 yellow golden needle
REM R1 =  0.0432 for   3392 Fo > 4sig(Fo)  and  0.0462 for all   3717 data
REM    286 parameters refined using      0 restraints
END
WGHT      0.0865      0.2409
REM Highest difference peak  0.594,  deepest hole -0.816,  1-sigma level  0.083
Q1    1   0.3411 -0.0381  0.2408  11.00000  0.05    0.59
Q2    1   0.2766 -0.1201  0.0946  11.00000  0.05    0.52
Q3    1   0.3150 -0.1410  0.1094  11.00000  0.05    0.49
Q4    1   0.2783 -0.0013  0.1531  11.00000  0.05    0.43
Q5    1   0.3966 -0.1853  0.1878  11.00000  0.05    0.35
Q6    1   0.3798 -0.1628  0.2216  11.00000  0.05    0.33
Q7    1   0.2001  0.5243  0.3484  11.00000  0.05    0.29
Q8    1   0.3911  0.5790  0.3540  11.00000  0.05    0.28
Q9    1   0.3215  0.5969  0.3344  11.00000  0.05    0.28
Q10   1   0.1014 -0.0324  0.5443  11.00000  0.05    0.26
Q11   1   0.0766 -0.0098  0.5557  11.00000  0.05    0.25
Q12   1   0.4907 -0.0110  0.0743  11.00000  0.05    0.25
Q13   1   0.2946  0.6203  0.1739  11.00000  0.05    0.24
Q14   1  -0.2094  0.1585  0.9827  11.00000  0.05    0.24
Q15   1   0.1744 -0.1465  0.2780  11.00000  0.05    0.24
Q16   1   0.3771  0.1350  0.0205  11.00000  0.05    0.24
Q17   1  -0.2739  0.3604  1.0076  11.00000  0.05    0.22
Q18   1   0.2146 -0.2095  0.1911  11.00000  0.05    0.22
Q19   1   0.2790  0.1481  1.0025  11.00000  0.05    0.22
Q20   1   0.4402 -0.0245  0.9431  11.00000  0.05    0.22
;
