# Supplementary material for: 1-Methyl-4-[(E)-2-(3-hy­droxy-4-meth­oxy­phen­yl)ethen­yl]pyridinium 4-bromo­benzene­sulfonate monohydrate
Source: Acta Crystallogr Sect E Struct Rep Online. 2013 Oct 9;69(Pt 11):o1623–4. doi: 10.1107/S1600536813027244 (PMC3884297; doi:10.1107/S1600536813027244)
Supplement: Supplementary file 2 [file e-69-o1623-Isup2.hkl]

# 
# h,k,l, Fc-squared, Fo-squared, sigma(Fo-squared) and status flag 
# 
data_I
_shelx_title ' BJK35M in P-1 yellow golden needle' 
_shelx_refln_list_code          4 
_shelx_F_calc_maximum      178.79 
_exptl_crystal_F_000       508.00 
_reflns_d_resolution_high  0.8410 
 
loop_ 
 _symmetry_equiv_pos_as_xyz 
 'x, y, z' 
 '-x, -y, -z' 
 
_cell_length_a     9.7426 
_cell_length_b     9.8821 
_cell_length_c    11.8356 
_cell_angle_alpha  80.107 
_cell_angle_beta   73.140 
_cell_angle_gamma  83.297 
 
_shelx_F_squared_multiplier     1.000 
 
loop_ 
 _refln_index_h 
 _refln_index_k 
 _refln_index_l 
 _refln_F_squared_calc 
 _refln_F_squared_meas 
 _refln_F_squared_sigma 
 _refln_observed_status 
   1   0   0       29.25       34.21      2.24 o 
   2   0   0     7703.24     8596.42    409.76 o 
   3   0   0    10562.36    11128.23    529.86 o 
   4   0   0     1254.20     1348.57     64.32 o 
   5   0   0     1525.57     1640.20     78.18 o 
   6   0   0      304.76      282.19     13.82 o 
   7   0   0       91.73       76.29      6.31 o 
   8   0   0      330.73      333.12     11.73 o 
   9   0   0      133.77      127.64      7.00 o 
  10   0   0        0.28       -0.45      1.50 o 
  11   0   0       18.87       16.54      2.25 o 
 -10   1   0      171.42      175.16      8.50 o 
  -9   1   0      144.10      147.83      7.26 o 
  -8   1   0       39.77       40.03      1.96 o 
  -7   1   0      710.32      668.27     17.96 o 
  -6   1   0      197.69      176.52      4.97 o 
  -5   1   0     1047.63     1266.63     43.33 o 
  -4   1   0     2195.66     2211.39    105.35 o 
  -3   1   0      176.35      159.08      8.01 o 
  -2   1   0       95.13       77.89      4.61 o 
  -1   1   0     1060.30     1179.33     38.45 o 
   0   1   0      506.75      539.48     17.52 o 
   1   1   0     1342.71     1439.66     68.65 o 
   2   1   0      407.97      440.29     21.09 o 
   4   1   0      116.99      104.45      5.31 o 
   5   1   0     2626.28     2541.19    120.90 o 
   6   1   0      203.73      183.74      9.13 o 
   8   1   0       67.71       57.09      5.05 o 
   9   1   0       21.97       18.20      2.35 o 
  10   1   0       11.63        9.45      2.09 o 
 -10   2   0      113.28      103.10      5.57 o 
  -9   2   0        1.38        0.55      1.55 o 
  -8   2   0        6.57        8.18      1.67 o 
  -7   2   0      315.61      324.22     10.73 o 
  -6   2   0     1069.37     1101.65     49.40 o 
  -5   2   0        2.27        1.96      0.42 o 
  -4   2   0     1871.69     1780.98     47.44 o 
  -3   2   0     4190.65     3908.56    126.02 o 
  -2   2   0       24.41       26.17      1.08 o 
  -1   2   0      785.02      768.91     24.66 o 
   0   2   0     7013.55     6740.66    214.51 o 
   1   2   0      593.66      691.24     32.99 o 
   3   2   0       72.88      118.59      5.90 o 
   4   2   0      408.96      445.84     21.47 o 
   5   2   0     1915.84     2300.17    109.54 o 
   6   2   0      297.96      358.26     17.51 o 
   7   2   0      176.79      217.70     11.01 o 
   8   2   0      517.94      638.36     30.96 o 
   9   2   0      102.75      113.05      6.97 o 
  10   2   0       33.43       32.04      3.35 o 
  11   2   0       58.08       60.00      4.78 o 
 -10   3   0       56.62       62.79      4.05 o 
  -9   3   0        0.41        0.73      1.58 o 
  -8   3   0      201.92      182.24     13.47 o 
  -7   3   0      378.08      373.40     22.87 o 
  -6   3   0      105.35      120.97      6.44 o 
  -5   3   0     1568.39     1324.43     35.93 o 
  -4   3   0      686.33      672.14     46.27 o 
  -3   3   0      239.77      284.07      9.30 o 
  -2   3   0    10678.93     9706.24    467.32 o 
  -1   3   0     1944.52     2016.16     64.18 o 
   0   3   0      326.21      311.47     10.62 o 
   1   3   0    12312.33    12277.91    584.44 o 
   2   3   0     2478.06     2730.93    129.85 o 
   3   3   0      784.87      793.86     37.98 o 
   4   3   0      535.96      535.37     25.75 o 
   5   3   0     1063.54     1128.85     53.97 o 
   6   3   0        0.27       -0.71      1.17 o 
   7   3   0      412.06      491.73     23.96 o 
   8   3   0       46.14       50.40      4.01 o 
   9   3   0       64.22       69.84      5.50 o 
  10   3   0       33.46       40.05      4.51 o 
 -10   4   0        7.58        5.47      1.96 o 
  -9   4   0      109.88      104.68      5.39 o 
  -8   4   0      175.42      158.45      7.48 o 
  -7   4   0       12.87        7.25      1.25 o 
  -6   4   0      425.33      410.60     21.79 o 
  -5   4   0      132.50      106.75      5.12 o 
  -4   4   0       58.08       55.03      2.26 o 
  -3   4   0      345.75      354.30     11.56 o 
  -2   4   0     1780.18     1885.85     60.10 o 
  -1   4   0      755.08      840.67     26.92 o 
   0   4   0      768.95      858.19     27.46 o 
   1   4   0      478.26      531.38     25.58 o 
   2   4   0      136.31      135.20      6.81 o 
   3   4   0      989.67     1030.55     49.25 o 
   4   4   0     2164.01     2271.19    108.16 o 
   5   4   0        5.30        2.95      1.00 o 
   6   4   0      306.47      314.83     15.51 o 
   7   4   0      108.68      121.52      6.71 o 
   8   4   0       19.70       22.09      2.47 o 
  10   4   0       25.13       29.38      4.15 o 
  -9   5   0       27.44       28.61      2.58 o 
  -8   5   0       89.11       76.74      4.18 o 
  -7   5   0       20.47       21.53      1.74 o 
  -6   5   0      398.40      338.46     11.32 o 
  -5   5   0      743.95      647.24     32.28 o 
  -4   5   0      242.05      222.81      7.51 o 
  -3   5   0     1746.42     1764.04     56.32 o 
  -2   5   0     3362.51     3650.75    115.98 o 
  -1   5   0      611.91      720.47     23.15 o 
   0   5   0     1187.36     1255.32     59.92 o 
   1   5   0     4134.35     4278.09    203.82 o 
   2   5   0        0.61        0.87      0.84 o 
   3   5   0     1914.96     1901.41     90.61 o 
   4   5   0      745.36      729.83     35.06 o 
   5   5   0        4.57        5.99      1.37 o 
   6   5   0      695.40      754.37     36.37 o 
   7   5   0      539.45      580.62     28.23 o 
   8   5   0        2.07        2.17      2.16 o 
  10   5   0      139.50      173.91     10.94 o 
  -9   6   0      171.03      168.48      8.11 o 
  -8   6   0       51.29       40.87      2.84 o 
  -7   6   0      247.78      236.02     20.87 o 
  -6   6   0      488.53      422.02     13.98 o 
  -5   6   0        5.99        5.53      1.08 o 
  -4   6   0      683.79      667.39     21.64 o 
  -3   6   0      508.92      465.31     15.17 o 
  -2   6   0       25.00       29.87      1.59 o 
  -1   6   0      659.91      672.87     21.70 o 
   0   6   0     1809.17     1811.54     86.39 o 
   1   6   0        2.37        3.16      1.04 o 
   2   6   0     1367.15     1389.92     66.39 o 
   3   6   0     1078.97     1047.54     50.18 o 
   4   6   0        3.65        2.06      1.13 o 
   5   6   0      873.89      814.80     39.21 o 
   6   6   0      586.23      547.66     26.63 o 
   7   6   0        8.36        7.28      1.96 o 
   8   6   0      170.63      178.42      9.65 o 
  -8   7   0        4.99        5.44      1.66 o 
  -7   7   0        2.95        3.08      1.17 o 
  -6   7   0       17.53       15.82      1.50 o 
  -5   7   0        3.31        3.53      1.12 o 
  -4   7   0      125.88      124.34      4.55 o 
  -3   7   0       42.06       41.93      2.86 o 
  -2   7   0        6.01        4.66      1.01 o 
  -1   7   0      593.85      642.92     20.79 o 
   0   7   0      410.03      413.51     20.17 o 
   1   7   0      122.09      116.29      6.22 o 
   2   7   0       73.61       76.22      4.33 o 
   3   7   0     1563.61     1415.96     67.71 o 
   4   7   0      283.28      261.44     13.02 o 
   5   7   0      140.53      120.85      6.57 o 
   6   7   0      620.32      548.35     26.70 o 
   7   7   0       93.55       80.77      5.02 o 
   8   7   0       79.64       74.49      5.10 o 
  -7   8   0       59.60       57.03      2.90 o 
  -6   8   0      108.50      101.11      4.08 o 
  -5   8   0       28.79       33.55      2.11 o 
  -4   8   0      643.38      638.54     20.79 o 
  -3   8   0      179.40      179.26      6.28 o 
  -2   8   0      230.08      241.69      8.20 o 
  -1   8   0     1297.39     1334.70     63.93 o 
   0   8   0       78.35       82.71      4.76 o 
   1   8   0      331.88      315.80     15.63 o 
   2   8   0      924.81      860.69     41.42 o 
   3   8   0       57.07       50.61      3.35 o 
   4   8   0      349.10      300.19     14.96 o 
   5   8   0      275.92      228.69     11.64 o 
   6   8   0       16.19       15.07      2.25 o 
   7   8   0       64.56       64.53      4.45 o 
   8   8   0      225.26      185.90     10.00 o 
  -6   9   0        7.96        8.95      1.54 o 
  -5   9   0      130.71      133.44      5.08 o 
  -4   9   0        7.09        8.55      1.34 o 
  -3   9   0       27.45       32.94      2.36 o 
  -2   9   0       75.84       88.48      3.54 o 
  -1   9   0      109.18      115.56      6.39 o 
   0   9   0      101.70      105.60      6.01 o 
   1   9   0      310.88      298.22     14.91 o 
   2   9   0      101.55       89.99      5.26 o 
   3   9   0      259.99      211.52     10.87 o 
   4   9   0      358.51      313.81     15.68 o 
   5   9   0       21.46       17.83      2.21 o 
   6   9   0       70.57       50.80      3.89 o 
   7   9   0       89.61       74.80      4.82 o 
  -4  10   0        6.48        8.73      1.66 o 
  -3  10   0        2.10        5.08      2.52 o 
  -2  10   0      294.88      303.08     15.33 o 
  -1  10   0      156.88      151.70      8.25 o 
   0  10   0       65.81       69.06      4.62 o 
   1  10   0      411.62      390.96     19.39 o 
   2  10   0      281.35      235.91     12.03 o 
   3  10   0       11.15       10.15      1.96 o 
   4  10   0      353.35      295.89     14.95 o 
   5  10   0      133.30      111.17      6.47 o 
   6  10   0       29.24       19.88      2.77 o 
  -2  11   0      110.54      116.22      6.87 o 
  -1  11   0       26.61       26.79      2.99 o 
   0  11   0      427.73      447.28     22.16 o 
   1  11   0      252.63      248.48     12.85 o 
   2  11   0       92.76       76.63      4.91 o 
   3  11   0      482.87      435.17     21.53 o 
   4  11   0      322.78      254.76     13.06 o 
  -3 -11   1       65.61       59.47      4.58 o 
  -2 -11   1      494.65      444.17     22.00 o 
  -1 -11   1      122.84      111.75      6.52 o 
   0 -11   1       62.41       65.66      4.74 o 
   1 -11   1      301.72      332.76     16.84 o 
   2 -11   1       62.20       68.91      4.95 o 
  -5 -10   1       58.80       46.81      2.85 o 
  -4 -10   1      168.87      143.83      5.70 o 
  -3 -10   1      504.91      454.06     22.41 o 
  -2 -10   1       33.54       37.64      3.24 o 
  -1 -10   1      270.83      256.12     13.11 o 
   0 -10   1      434.27      432.92     21.37 o 
   1 -10   1       86.33       79.39      4.89 o 
   2 -10   1       78.69       78.47      4.91 o 
   3 -10   1      199.11      206.04     10.89 o 
   4 -10   1       25.87       24.99      1.91 o 
  -7  -9   1       28.62       23.85      2.27 o 
  -6  -9   1      115.43       94.63      4.28 o 
  -5  -9   1       33.68       28.02      2.13 o 
  -4  -9   1       10.24        8.05      1.43 o 
  -3  -9   1      109.18       98.15      4.06 o 
  -2  -9   1      230.58      218.15     11.21 o 
  -1  -9   1       21.53       22.16      2.47 o 
   0  -9   1      186.55      180.06      9.38 o 
   1  -9   1       23.17       24.22      2.57 o 
   2  -9   1       90.02       85.13      5.20 o 
   3  -9   1       67.44       73.85      3.21 o 
   4  -9   1        2.33        2.69      1.31 o 
   5  -9   1        5.53        6.31      1.35 o 
   6  -9   1       53.47       61.52      3.02 o 
  -8  -8   1        9.01        6.30      3.50 o 
  -7  -8   1      245.98      214.48      8.17 o 
  -6  -8   1      232.35      192.65      7.34 o 
  -5  -8   1       22.96       19.15      2.32 o 
  -4  -8   1      321.89      274.27     13.77 o 
  -3  -8   1      595.05      542.89     26.44 o 
  -2  -8   1        2.22        7.40      1.74 o 
  -1  -8   1      656.61      674.06     23.34 o 
   0  -8   1      246.02      261.35     13.10 o 
   1  -8   1        4.07        3.69      1.70 o 
   2  -8   1      574.90      631.22     30.63 o 
   3  -8   1      278.67      295.15      9.91 o 
   4  -8   1      210.19      221.99      7.67 o 
   5  -8   1      382.20      385.04     12.85 o 
   6  -8   1       26.59       27.44      3.74 o 
   7  -8   1       39.03       33.67      3.50 o 
  -8  -7   1      109.69      102.67      7.45 o 
  -7  -7   1      165.77      131.23      7.25 o 
  -6  -7   1       80.09       63.90      4.16 o 
  -5  -7   1     1153.87     1039.49     49.94 o 
  -4  -7   1      310.39      277.08     13.78 o 
  -3  -7   1      515.16      476.68     23.22 o 
  -2  -7   1     2584.68     2525.65    120.36 o 
  -1  -7   1      195.34      186.39      9.49 o 
   0  -7   1      109.52      106.80      4.07 o 
   1  -7   1      552.31      578.86     28.04 o 
   2  -7   1      620.67      650.20     21.03 o 
   3  -7   1       41.56       34.65      1.88 o 
   4  -7   1      174.34      165.75      5.86 o 
   5  -7   1        7.95        9.35      1.17 o 
   6  -7   1        0.03        0.23      1.11 o 
   7  -7   1       17.43       20.06      1.78 o 
   8  -7   1        0.82        0.23      1.70 o 
  -9  -6   1        8.07        5.69      3.45 o 
  -8  -6   1       49.58       57.76      5.19 o 
  -7  -6   1      273.56      242.94     12.33 o 
  -6  -6   1       21.46       21.70      2.46 o 
  -5  -6   1       56.62       58.37      3.72 o 
  -4  -6   1      590.29      554.02     26.82 o 
  -3  -6   1      249.23      212.98     10.66 o 
  -2  -6   1      618.42      627.85     30.26 o 
  -1  -6   1     1209.15     1270.13     60.72 o 
   0  -6   1        7.39        8.24      1.40 o 
   1  -6   1      870.70      986.82     37.70 o 
   2  -6   1      119.81      130.89      4.58 o 
   3  -6   1        1.12        1.01      0.83 o 
   4  -6   1      119.27      110.52      4.12 o 
   5  -6   1      262.72      245.08      8.88 o 
   6  -6   1       69.00       57.20      2.67 o 
   7  -6   1      131.35      113.42      4.40 o 
   8  -6   1       34.16       35.14      5.69 o 
   9  -6   1        0.85       -0.99      1.26 o 
  -9  -5   1      120.66      147.31      9.51 o 
  -8  -5   1      574.41      649.61     33.11 o 
  -7  -5   1       21.96       24.20      2.75 o 
  -6  -5   1      680.28      688.26     33.23 o 
  -5  -5   1     1368.49     1350.81     64.57 o 
  -4  -5   1       13.48       11.99      1.47 o 
  -3  -5   1     2174.82     2235.13    106.48 o 
  -2  -5   1     1411.72     1461.56     69.76 o 
  -1  -5   1       32.76       41.17      2.68 o 
   0  -5   1     4061.31     4441.98    211.50 o 
   1  -5   1      414.47      406.79     11.66 o 
   2  -5   1      108.45      112.84      3.95 o 
   3  -5   1     1225.01     1273.10     40.62 o 
   4  -5   1     1569.50     1620.10     51.85 o 
   5  -5   1      284.13      250.68      8.46 o 
   6  -5   1      629.82      513.01     43.85 o 
   7  -5   1       21.43       27.77      1.89 o 
   8  -5   1        4.92        4.54      1.20 o 
   9  -5   1       46.27       48.68      3.16 o 
 -10  -4   1        5.80        4.20      3.50 o 
  -9  -4   1      176.16      208.08     12.02 o 
  -8  -4   1        9.33       10.70      2.99 o 
  -7  -4   1      243.14      262.23      9.58 o 
  -6  -4   1       59.11       62.77      3.85 o 
  -5  -4   1      336.18      362.93     17.68 o 
  -4  -4   1     2363.60     2671.54    127.15 o 
  -3  -4   1      685.91      680.20     32.65 o 
  -2  -4   1       32.12       37.37      2.38 o 
  -1  -4   1      246.12      331.32     16.07 o 
   0  -4   1     1283.24     1457.69     69.49 o 
   1  -4   1      127.00      156.17      4.33 o 
   2  -4   1      551.09      635.88     20.43 o 
   3  -4   1      827.34      852.79     27.31 o 
   4  -4   1      256.09      257.95      8.56 o 
   5  -4   1        4.52        3.54      0.83 o 
   6  -4   1        5.63        6.26      0.97 o 
   7  -4   1      254.68      230.09     14.45 o 
   8  -4   1       72.02       62.71      7.52 o 
   9  -4   1        2.42        3.80      1.33 o 
  10  -4   1       12.74       11.55      1.98 o 
 -10  -3   1       12.90       14.68      3.35 o 
  -9  -3   1      169.24      191.78     10.81 o 
  -8  -3   1       23.52       23.60      3.24 o 
  -7  -3   1       18.78       21.15      1.66 o 
  -6  -3   1      297.14      292.13     14.35 o 
  -5  -3   1      142.38      119.66      6.15 o 
  -4  -3   1      783.55      773.11     37.00 o 
  -3  -3   1      179.66      155.37      7.71 o 
  -2  -3   1      171.15      182.19      9.01 o 
  -1  -3   1      810.23      903.03     43.09 o 
   0  -3   1     3464.65     3502.03    167.05 o 
   1  -3   1       69.67       75.25      2.17 o 
   2  -3   1      647.63      665.11     21.28 o 
   3  -3   1      418.40      301.88      9.83 o 
   4  -3   1     2077.07     2194.43     61.11 o 
   5  -3   1      146.23      109.42     10.24 o 
   6  -3   1      618.14      520.60     16.96 o 
   7  -3   1       77.01       78.51      5.10 o 
   8  -3   1      194.50      192.24      6.69 o 
   9  -3   1        1.84        5.30      1.21 o 
  10  -3   1       31.94       28.24      2.72 o 
 -10  -2   1      112.28      125.93      7.67 o 
  -9  -2   1       64.80       64.21      4.93 o 
  -8  -2   1      127.93      145.44      8.39 o 
  -7  -2   1     1810.65     2363.20     80.85 o 
  -6  -2   1      114.36      137.17      5.23 o 
  -5  -2   1     1772.52     2060.36     98.11 o 
  -4  -2   1     2217.84     2631.12    125.15 o 
  -3  -2   1      273.87      293.22     14.16 o 
  -2  -2   1    13757.15    13638.50    648.75 o 
  -1  -2   1     7350.15     8613.31    411.11 o 
   0  -2   1      643.94      732.04     25.03 o 
   1  -2   1      593.70      593.08     15.92 o 
   2  -2   1      592.80      609.87     26.22 o 
   3  -2   1     1248.29     1165.01     38.20 o 
   4  -2   1       12.80        4.62      0.55 o 
   5  -2   1     2018.33     1793.97     57.17 o 
   6  -2   1       39.38       33.68      1.80 o 
   7  -2   1      191.79      178.66      6.69 o 
   8  -2   1      118.00      114.37      4.21 o 
   9  -2   1        0.49        0.39      1.02 o 
  10  -2   1      145.67      139.49      6.89 o 
 -10  -1   1       34.83       36.25      3.43 o 
  -9  -1   1       47.53       46.92      3.78 o 
  -8  -1   1      122.09      130.82      7.41 o 
  -7  -1   1      252.11      308.50     17.07 o 
  -6  -1   1      447.65      598.47     20.72 o 
  -5  -1   1       54.84       76.57      3.06 o 
  -4  -1   1      777.85      931.69     31.96 o 
  -3  -1   1     1473.61     1560.30     74.38 o 
  -2  -1   1      701.94      802.59     27.50 o 
  -1  -1   1     1697.51     2060.68     70.87 o 
   0  -1   1        6.06       23.47      1.24 o 
   1  -1   1       92.67       72.60      2.60 o 
   2  -1   1      103.07      111.12      4.88 o 
   3  -1   1     4466.35     4009.74    264.43 o 
   4  -1   1       14.35       15.92      0.93 o 
   5  -1   1       13.10        8.56      0.82 o 
   6  -1   1      643.00      696.82     22.39 o 
   7  -1   1       75.95       82.78      3.13 o 
   8  -1   1      408.32      398.18     13.06 o 
   9  -1   1       74.22       81.23      5.88 o 
  10  -1   1       43.89       44.95      3.32 o 
  -9   0   1        0.91        0.80      1.48 o 
  -8   0   1      102.39      101.68      5.75 o 
  -7   0   1      338.82      328.38     20.47 o 
  -6   0   1      296.46      292.38     13.11 o 
  -5   0   1     1489.14     1533.18     85.26 o 
  -4   0   1      206.28      192.39      7.62 o 
  -3   0   1     1195.39     1312.86     44.91 o 
  -2   0   1    14287.01    14670.09    717.75 o 
  -1   0   1     1902.61     1987.57     97.40 o 
   1   0   1     3018.89     3296.06    132.91 o 
   2   0   1    17326.46    14729.89    701.55 o 
   3   0   1     1113.32     1173.33     56.13 o 
   4   0   1     1935.15     1929.76     91.99 o 
   5   0   1     4276.99     4473.49    212.72 o 
   6   0   1      210.07      184.02      9.28 o 
   7   0   1      895.93      882.37     42.38 o 
   8   0   1      125.14      119.81      6.41 o 
   9   0   1       64.40       68.34      2.39 o 
  10   0   1      130.70      135.47      6.75 o 
 -10   1   1       18.32       16.90      2.34 o 
  -9   1   1       40.46       35.98      2.78 o 
  -8   1   1      304.52      296.33      9.97 o 
  -7   1   1       25.36       20.59      1.35 o 
  -6   1   1     1247.83     1268.00     43.38 o 
  -5   1   1      135.69      123.16      4.46 o 
  -4   1   1     1366.49     1544.03     57.77 o 
  -3   1   1      258.49      245.12     10.33 o 
  -2   1   1      811.04      803.33     59.68 o 
  -1   1   1      544.79      533.86     18.51 o 
   0   1   1      101.42       84.02      2.30 o 
   1   1   1      443.13      398.33     18.25 o 
   2   1   1        6.73        2.38      0.45 o 
   3   1   1      289.56      303.42     14.68 o 
   4   1   1     1802.75     1979.68     94.35 o 
   5   1   1      146.80      143.70      7.28 o 
   6   1   1     1053.61     1033.25     49.47 o 
   7   1   1       30.52       23.88      2.16 o 
   8   1   1       18.87       17.43      1.72 o 
   9   1   1      107.54       96.54      5.39 o 
  10   1   1       11.39        8.78      1.96 o 
 -10   2   1        6.68        6.55      2.07 o 
  -9   2   1       15.00       15.47      2.14 o 
  -8   2   1      155.36      152.33      7.40 o 
  -7   2   1        7.19        6.56      0.97 o 
  -6   2   1       65.05       65.22      2.64 o 
  -5   2   1     1229.18     1255.14     33.51 o 
  -4   2   1       28.91       34.99      1.22 o 
  -3   2   1      911.80      851.14     35.80 o 
  -2   2   1     1394.84     1240.19     48.30 o 
  -1   2   1       88.72       99.88      3.04 o 
   0   2   1      565.25      518.22     14.08 o 
   1   2   1        9.34        4.93      0.71 o 
   2   2   1      732.33      747.63     35.69 o 
   3   2   1       20.16       19.79      1.47 o 
   4   2   1      631.10      773.17     37.05 o 
   5   2   1      180.23      215.34     10.72 o 
   6   2   1      764.86      832.12     40.00 o 
   7   2   1      901.11     1022.69     49.08 o 
   8   2   1       33.84       31.67      2.78 o 
   9   2   1      576.17      592.56     28.79 o 
  11   2   1        2.37        2.03      2.24 o 
 -10   3   1       21.73       23.64      2.42 o 
  -9   3   1       59.48       68.59      4.01 o 
  -8   3   1        5.71        4.59      1.61 o 
  -7   3   1        9.44       11.72      2.51 o 
  -6   3   1      654.50      690.35     37.86 o 
  -5   3   1        0.05        1.77      0.51 o 
  -4   3   1     2398.04     2297.93     61.41 o 
  -3   3   1      499.84      391.80     10.58 o 
  -2   3   1       31.10       32.13      1.73 o 
  -1   3   1     6645.48     6093.01    162.72 o 
   0   3   1     8693.63     8300.47    221.45 o 
   1   3   1      160.34      174.20      8.70 o 
   2   3   1     2175.91     2125.32    101.13 o 
   3   3   1     4821.81     4734.03    225.03 o 
   4   3   1        0.84       -0.41      0.80 o 
   5   3   1      230.44      233.80     11.60 o 
   6   3   1      615.37      688.20     33.18 o 
   7   3   1       22.72       28.29      2.69 o 
   8   3   1      419.22      495.82     24.25 o 
   9   3   1       18.48       16.74      2.25 o 
  11   3   1       43.97       52.32      4.68 o 
  -9   4   1        0.40       -0.16      1.52 o 
  -8   4   1       56.18       51.68      3.24 o 
  -7   4   1      139.71      132.12      6.43 o 
  -6   4   1      100.76      104.90     13.95 o 
  -5   4   1      303.07      276.31     17.32 o 
  -4   4   1       62.02       49.18      5.13 o 
  -3   4   1       65.68       59.73      1.85 o 
  -2   4   1      430.33      464.16     16.54 o 
  -1   4   1     2876.12     3016.15     80.17 o 
   0   4   1     1474.71     1596.16     50.78 o 
   1   4   1     3503.66     3627.08    172.47 o 
   2   4   1     1701.54     1775.11     84.59 o 
   3   4   1      215.96      231.75     11.36 o 
   4   4   1     1112.91     1147.47     54.83 o 
   5   4   1      792.50      812.64     39.03 o 
   6   4   1      108.89      110.91      6.05 o 
   7   4   1      207.12      215.19     11.02 o 
   8   4   1      110.06      115.21      6.63 o 
   9   4   1        1.35        4.68      2.16 o 
  -9   5   1        0.71        0.80      1.52 o 
  -8   5   1       37.15       39.24      2.75 o 
  -7   5   1       76.33       69.92      3.79 o 
  -6   5   1      106.14       91.24     15.33 o 
  -5   5   1       88.84       85.59      4.47 o 
  -4   5   1     1599.14     1473.15     46.92 o 
  -3   5   1     1026.20     1000.26     35.07 o 
  -2   5   1      429.73      432.25     18.44 o 
  -1   5   1     2875.29     2993.81     95.20 o 
   0   5   1     1082.54     1164.66     37.26 o 
   1   5   1      279.15      246.64     12.08 o 
   2   5   1     3233.68     3345.24    159.11 o 
   3   5   1      169.50      165.22      8.30 o 
   4   5   1     1611.52     1551.30     74.05 o 
   5   5   1      573.85      584.35     28.23 o 
   6   5   1        0.93        1.28      1.39 o 
   7   5   1      433.12      459.83     22.55 o 
   8   5   1      294.15      332.82     16.70 o 
   9   5   1       15.59       17.77      2.75 o 
  -8   6   1      210.78      208.60      9.72 o 
  -7   6   1      141.36      114.95      5.69 o 
  -6   6   1      326.07      316.87     35.89 o 
  -5   6   1     1000.55      817.25     51.69 o 
  -4   6   1      127.53      115.08      4.19 o 
  -3   6   1      844.39      832.57     42.01 o 
  -2   6   1      947.21      983.10     31.53 o 
  -1   6   1      238.75      244.89      8.12 o 
   0   6   1      436.67      430.68     13.97 o 
   1   6   1     3266.90     3317.76    157.87 o 
   2   6   1      120.74      122.85      6.35 o 
   3   6   1     1136.81     1100.12     52.65 o 
   4   6   1     1326.82     1239.99     59.33 o 
   5   6   1      222.73      223.59     11.27 o 
   6   6   1      973.95     1002.52     48.21 o 
   7   6   1      594.06      629.36     30.62 o 
   8   6   1       14.74       15.70      2.55 o 
   9   6   1      192.32      210.05     11.28 o 
  -8   7   1        5.21        6.30      1.76 o 
  -7   7   1        2.54        2.27      1.50 o 
  -6   7   1        8.41        8.77      1.33 o 
  -5   7   1       11.29        8.11      1.31 o 
  -4   7   1       14.07       15.33      3.38 o 
  -3   7   1      267.60      278.93      9.33 o 
  -2   7   1       62.22       58.29      2.49 o 
  -1   7   1        7.06        9.31      0.95 o 
   0   7   1      803.69      798.17     38.35 o 
   1   7   1      101.26       85.79      4.73 o 
   2   7   1        4.65        7.00      1.26 o 
   3   7   1       54.24       46.64      3.05 o 
   4   7   1     1144.89     1072.89     51.46 o 
   5   7   1      258.59      224.68     11.33 o 
   6   7   1      249.89      204.92     10.49 o 
   7   7   1      256.47      243.61     12.52 o 
   8   7   1       90.97       90.35      5.77 o 
   9   7   1       15.67       14.46      2.91 o 
  -7   8   1       62.37       62.19      3.78 o 
  -6   8   1       66.56       64.75      2.99 o 
  -5   8   1      278.08      252.07      8.65 o 
  -4   8   1      181.25      174.43      6.13 o 
  -3   8   1      852.20      861.51     27.80 o 
  -2   8   1      237.42      235.43      7.98 o 
  -1   8   1       17.59       19.01      1.37 o 
   0   8   1     1043.47     1039.20     49.88 o 
   1   8   1      334.67      317.57     15.70 o 
   2   8   1      127.69      110.45      6.02 o 
   3   8   1      710.08      637.20     30.83 o 
   4   8   1       90.64       75.53      4.47 o 
   5   8   1      271.63      227.88     11.56 o 
   6   8   1      149.64      122.81      6.83 o 
   7   8   1      114.90       96.93      5.69 o 
   8   8   1      138.09      120.04      7.05 o 
  -6   9   1       38.70       39.17      3.72 o 
  -5   9   1       33.66       34.19      2.24 o 
  -4   9   1      280.81      299.93     10.14 o 
  -3   9   1       66.09       66.61      2.92 o 
  -2   9   1       86.48       82.79      3.91 o 
  -1   9   1      288.58      310.00     15.44 o 
   0   9   1      233.34      236.99     11.98 o 
   1   9   1       86.32       83.85      4.93 o 
   2   9   1      856.02      728.97     35.22 o 
   3   9   1       17.95       17.07      1.98 o 
   4   9   1      136.60      107.02      6.08 o 
   5   9   1      360.32      306.83     15.39 o 
   6   9   1       83.63       72.67      4.77 o 
   7   9   1       49.66       44.58      3.85 o 
  -4  10   1       25.74       24.40      1.87 o 
  -3  10   1       40.50       42.59      2.35 o 
  -2  10   1      284.54      277.03      9.44 o 
  -1  10   1       75.30       75.61      4.92 o 
   0  10   1       20.80       21.98      2.51 o 
   1  10   1        9.04        9.44      2.06 o 
   2  10   1      182.25      161.90      8.60 o 
   3  10   1      136.64      120.76      6.76 o 
   4  10   1        2.70        2.79      1.94 o 
   5  10   1      212.93      179.24      9.56 o 
   6  10   1       98.57       86.97      5.37 o 
  -2  11   1      354.56      372.98     18.73 o 
  -1  11   1      226.73      230.18     11.94 o 
   0  11   1       13.43       12.24      2.47 o 
   1  11   1      377.57      368.09     18.37 o 
   2  11   1      521.28      510.33     25.05 o 
   3  11   1       24.93       21.28      2.65 o 
   4  11   1      551.74      439.58     21.72 o 
  -2 -11   2       34.01       29.19      3.37 o 
  -1 -11   2      268.97      264.64     13.73 o 
   0 -11   2      107.84      109.57      6.43 o 
   1 -11   2       10.34        8.47      2.31 o 
  -5 -10   2      172.09      145.74      5.86 o 
  -4 -10   2      119.92      103.39      4.40 o 
  -3 -10   2      116.68      104.23      6.31 o 
  -2 -10   2      572.79      537.74     26.42 o 
  -1 -10   2      161.75      160.36      8.74 o 
   0 -10   2      132.92      121.87      7.00 o 
   1 -10   2      497.86      485.68     23.92 o 
   2 -10   2       87.37      102.79      6.06 o 
   3 -10   2       11.44        8.89      2.47 o 
   4 -10   2      122.78      126.40      7.48 o 
  -6  -9   2       27.58       24.24      2.14 o 
  -5  -9   2      104.47       81.27      5.66 o 
  -4  -9   2        9.50        6.86      1.48 o 
  -3  -9   2        9.67        8.60      1.43 o 
  -2  -9   2      108.71      108.52      6.16 o 
  -1  -9   2       78.54       86.07      5.33 o 
   0  -9   2       72.74       72.06      4.55 o 
   1  -9   2      150.76      159.19      8.54 o 
   2  -9   2       14.28       15.26      2.34 o 
   3  -9   2        9.14        8.27      2.23 o 
   4  -9   2       95.83      102.39      4.06 o 
   5  -9   2        6.40        7.08      1.47 o 
   6  -9   2        0.97        0.57      1.36 o 
  -7  -8   2       37.75       29.21      3.68 o 
  -6  -8   2      484.96      373.69     13.41 o 
  -5  -8   2      481.12      414.10     17.32 o 
  -4  -8   2        5.12        4.25      2.03 o 
  -3  -8   2      181.06      164.81      6.22 o 
  -2  -8   2      469.72      455.49     15.99 o 
  -1  -8   2       44.33       44.42      3.45 o 
   0  -8   2      250.42      260.81     13.16 o 
   1  -8   2      169.55      168.50      8.80 o 
   2  -8   2       14.19       16.02      2.14 o 
   3  -8   2      296.35      312.35     15.64 o 
   4  -8   2      215.10      230.68      7.93 o 
   5  -8   2        1.31        0.66      1.26 o 
   6  -8   2      229.54      237.49      8.30 o 
   7  -8   2      118.00      117.85      4.71 o 
  -8  -7   2        4.37        4.24      2.93 o 
  -7  -7   2      155.56      124.32      7.66 o 
  -6  -7   2      202.50      170.28      6.53 o 
  -5  -7   2        3.58        8.79      1.45 o 
  -4  -7   2     1129.83     1045.56     35.97 o 
  -3  -7   2     1213.20     1147.80     39.42 o 
  -2  -7   2      151.42      141.04      5.35 o 
  -1  -7   2     2134.40     2269.34     77.57 o 
   0  -7   2     1746.04     2080.73    139.18 o 
   1  -7   2      177.60      180.32      9.22 o 
   2  -7   2      791.36      799.83     38.53 o 
   3  -7   2      522.58      573.55     18.63 o 
   4  -7   2        0.20        0.07      1.07 o 
   5  -7   2       38.77       39.65      2.22 o 
   6  -7   2       89.45       77.68      3.35 o 
   7  -7   2        0.43        0.54      1.10 o 
   8  -7   2       30.85       26.68      2.00 o 
  -9  -6   2        3.24        4.16      3.43 o 
  -8  -6   2        0.33       -0.30      2.71 o 
  -7  -6   2       58.92       51.86      4.75 o 
  -6  -6   2      106.30       91.08      3.97 o 
  -5  -6   2      494.95      445.60     15.67 o 
  -4  -6   2     1122.41     1037.87     35.72 o 
  -3  -6   2      417.05      426.62     18.30 o 
  -2  -6   2        0.74        2.06      0.93 o 
  -1  -6   2      193.20      212.10      8.52 o 
   0  -6   2      799.46      945.15     34.29 o 
   1  -6   2       67.06       68.18      3.36 o 
   2  -6   2      709.73      715.90     23.05 o 
   3  -6   2      118.77      116.50      4.18 o 
   4  -6   2        7.09        5.77      1.06 o 
   5  -6   2      173.07      170.28      6.01 o 
   6  -6   2      128.68      127.26      6.59 o 
   7  -6   2       64.68       50.79      2.54 o 
   8  -6   2      100.50       83.67      3.57 o 
   9  -6   2       42.21       42.95      4.22 o 
  -9  -5   2      187.42      184.55     11.03 o 
  -8  -5   2      173.43      169.67     10.16 o 
  -7  -5   2     1144.10     1215.82     60.43 o 
  -6  -5   2       47.42       46.25      2.47 o 
  -5  -5   2      537.10      537.70     18.78 o 
  -4  -5   2     2151.20     2258.31     77.17 o 
  -3  -5   2     1235.77     1345.31     46.08 o 
  -2  -5   2     1052.42     1172.68     40.22 o 
  -1  -5   2     2954.11     3317.40    113.17 o 
   0  -5   2     1245.84     1447.97     49.53 o 
   1  -5   2     1129.60     1225.12     51.21 o 
   2  -5   2     3691.03     4116.48    109.43 o 
   3  -5   2      298.45      362.84     11.84 o 
   4  -5   2     1017.03     1068.98     38.11 o 
   5  -5   2     1484.12     1475.51     47.31 o 
   6  -5   2       70.08       61.80      2.74 o 
   7  -5   2      348.25      309.57     31.87 o 
   8  -5   2      271.75      238.15      8.28 o 
   9  -5   2        6.14        5.56      1.92 o 
  -9  -4   2       26.35       27.12      3.76 o 
  -8  -4   2       52.69       58.49      5.29 o 
  -7  -4   2       53.84       52.79      4.66 o 
  -6  -4   2      121.56      124.16      4.98 o 
  -5  -4   2      138.90      126.55      4.84 o 
  -4  -4   2      551.23      613.31     21.24 o 
  -3  -4   2      235.91      333.57     11.71 o 
  -2  -4   2    13020.42    15428.05    526.46 o 
  -1  -4   2       28.74       23.44      1.33 o 
   0  -4   2       45.79       62.09      2.44 o 
   1  -4   2     3234.27     3438.06    117.23 o 
   2  -4   2      431.58      459.49     27.82 o 
   3  -4   2      322.38      348.49     11.36 o 
   4  -4   2      194.06      186.09      6.32 o 
   5  -4   2      205.29      205.46      6.98 o 
   6  -4   2       77.10       64.20      2.82 o 
   7  -4   2        6.61        7.88      1.07 o 
   8  -4   2       68.25       66.16      3.59 o 
   9  -4   2       19.20       17.03      2.22 o 
  10  -4   2       30.96       23.90      2.42 o 
 -10  -3   2        5.81        6.51      3.24 o 
  -9  -3   2        2.43        3.67      2.87 o 
  -8  -3   2       50.23       66.20      5.30 o 
  -7  -3   2      560.29      661.76     33.33 o 
  -6  -3   2      151.38      162.72      6.12 o 
  -5  -3   2      572.65      614.77     28.79 o 
  -4  -3   2       63.32       53.55      3.71 o 
  -3  -3   2      478.74      597.71     20.63 o 
  -2  -3   2      680.47      709.17     24.38 o 
  -1  -3   2      274.97      264.30      9.25 o 
   0  -3   2      326.57      360.75     12.44 o 
   1  -3   2     4114.02     4265.06    145.59 o 
   2  -3   2      592.97      628.99     16.87 o 
   3  -3   2      827.18      911.11     29.08 o 
   4  -3   2     2521.22     2448.60     77.86 o 
   5  -3   2       10.91       18.06      2.29 o 
   6  -3   2      314.14      246.07     21.74 o 
   7  -3   2      410.45      373.30     12.36 o 
   8  -3   2       51.52       46.21      2.25 o 
   9  -3   2       38.81       39.24      3.03 o 
  10  -3   2       60.35       59.99      2.88 o 
 -10  -2   2        0.32        0.73      2.57 o 
  -9  -2   2      167.13      185.13     10.40 o 
  -8  -2   2      218.06      241.02     12.92 o 
  -7  -2   2       55.49       62.49      4.63 o 
  -6  -2   2     1363.50     1624.08     55.64 o 
  -5  -2   2     1487.77     1815.22     66.96 o 
  -4  -2   2      817.72      916.89     31.47 o 
  -3  -2   2     2413.52     2840.30     96.91 o 
  -2  -2   2     8997.02    11338.36    386.24 o 
  -1  -2   2      150.66      121.89      4.39 o 
   1  -2   2        9.19       13.27      0.78 o 
   2  -2   2      115.24      107.72      3.58 o 
   3  -2   2     3071.97     2978.94     97.10 o 
   4  -2   2       45.79       35.94      1.82 o 
   5  -2   2      590.04      525.82     41.24 o 
   6  -2   2      472.57      438.71     14.28 o 
   7  -2   2        1.87        2.03      0.80 o 
   8  -2   2      277.32      272.53      9.15 o 
   9  -2   2       95.96      105.70      4.01 o 
  10  -2   2        2.08        4.19      1.84 o 
 -10  -1   2      209.75      214.93     11.54 o 
  -9  -1   2      128.88      128.89      7.44 o 
  -8  -1   2      124.61      128.00      7.33 o 
  -7  -1   2      140.02      142.24      7.87 o 
  -6  -1   2      198.40      238.14      8.72 o 
  -5  -1   2      426.99      515.33     17.82 o 
  -4  -1   2     1055.41     1228.92     42.05 o 
  -3  -1   2      371.54      455.80     15.74 o 
  -2  -1   2      833.03      981.00     53.60 o 
  -1  -1   2     7292.41     7696.13    262.21 o 
   0  -1   2       26.30       29.53      1.18 o 
   1  -1   2      806.55      855.06     29.33 o 
   2  -1   2     1060.52     1119.11     54.38 o 
   3  -1   2     1166.88     1091.22     60.84 o 
   4  -1   2     1357.06     1189.76     63.50 o 
   5  -1   2      270.48      258.33      8.50 o 
   6  -1   2       95.57       83.79      3.08 o 
   7  -1   2       30.08       33.41      1.73 o 
   8  -1   2       21.71       21.22      1.50 o 
   9  -1   2       76.03       80.00      3.21 o 
  10  -1   2       59.87       54.62      3.86 o 
  -9   0   2      114.51       99.05      5.75 o 
  -8   0   2       13.92       14.08      1.90 o 
  -7   0   2      233.78      245.81     12.62 o 
  -6   0   2     1163.65     1266.39     62.26 o 
  -5   0   2       53.90       51.59      2.79 o 
  -4   0   2     1711.25     1832.97     62.53 o 
  -3   0   2      915.73     1071.02     54.17 o 
  -2   0   2       65.29       69.26      2.51 o 
  -1   0   2     5595.29     5464.16    267.54 o 
   0   0   2    11982.59     8866.13   1193.05 o 
   1   0   2       12.78       17.87      0.79 o 
   2   0   2    31967.45    22607.44   1076.47 o 
   3   0   2     7312.18     7272.03    193.60 o 
   4   0   2      528.47      544.99     26.51 o 
   5   0   2     1781.14     1841.19     87.90 o 
   6   0   2     1497.33     1449.77     69.35 o 
   7   0   2      193.91      182.69      9.37 o 
   8   0   2      357.30      356.85     11.69 o 
   9   0   2       48.19       48.42      2.29 o 
  10   0   2       11.93       12.17      2.02 o 
 -10   1   2       38.31       28.93      2.72 o 
  -9   1   2        0.86       -0.21      1.37 o 
  -8   1   2      372.75      374.81     18.77 o 
  -7   1   2      672.22      643.17     31.79 o 
  -6   1   2       54.09       58.97      3.88 o 
  -5   1   2     2150.16     2172.01     74.10 o 
  -4   1   2     1534.26     1612.45     55.02 o 
  -3   1   2       22.38       15.72      0.85 o 
  -2   1   2     4015.84     4072.69    138.89 o 
  -1   1   2     1941.27     1870.48    152.19 o 
   0   1   2     1268.75     1221.91     32.81 o 
   1   1   2     3335.89     3414.08     91.65 o 
   2   1   2      673.89      682.89     38.77 o 
   3   1   2       62.83       82.69      4.36 o 
   4   1   2      442.70      402.09     19.49 o 
   5   1   2     1084.06     1116.10     53.47 o 
   6   1   2        0.11        3.56      1.06 o 
   7   1   2      282.72      271.81     13.52 o 
   8   1   2        8.87        6.92      1.50 o 
   9   1   2        7.20        7.40      1.63 o 
  10   1   2       55.09       51.84      3.70 o 
 -10   2   2       11.67       10.18      2.25 o 
  -9   2   2        7.73        8.76      2.02 o 
  -8   2   2      127.29      131.32      6.61 o 
  -7   2   2       20.42       17.45      1.99 o 
  -6   2   2        6.63        5.43      0.62 o 
  -5   2   2      100.94      106.26      3.42 o 
  -4   2   2     2311.19     2572.63     68.80 o 
  -3   2   2        2.57        3.58      0.50 o 
  -2   2   2      687.16      677.64     18.22 o 
  -1   2   2      320.22      322.87     11.62 o 
   0   2   2      230.85      227.37      6.24 o 
   1   2   2      170.39      165.81      4.66 o 
   2   2   2      382.01      368.03     16.05 o 
   3   2   2       68.64       71.72      3.80 o 
   4   2   2      828.34      909.18     43.57 o 
   6   2   2       16.32       18.24      1.79 o 
   8   2   2      983.80      899.37     43.24 o 
   9   2   2        7.35        6.51      1.43 o 
  10   2   2      180.10      142.69      7.55 o 
  -9   3   2       19.72       20.40      2.50 o 
  -8   3   2      165.47      182.24      8.79 o 
  -7   3   2        2.46        0.44      1.47 o 
  -6   3   2      300.65      285.14     12.81 o 
  -5   3   2      756.64      739.93     28.28 o 
  -4   3   2        7.12        5.55      0.84 o 
  -3   3   2     4494.21     3749.28    186.46 o 
  -2   3   2     1500.12     1437.47     40.89 o 
  -1   3   2     1556.58     1585.66     42.53 o 
   0   3   2     1534.46     1500.39     40.14 o 
   1   3   2     7324.87     6947.05    185.54 o 
   2   3   2       14.59       10.52      1.15 o 
   3   3   2       46.47       44.67      2.57 o 
   4   3   2     2191.05     2393.89    114.01 o 
   5   3   2        4.12        8.24      1.32 o 
   6   3   2      281.26      316.03     15.61 o 
   7   3   2      525.25      576.80     28.04 o 
   8   3   2        6.31        9.70      1.81 o 
   9   3   2       56.26       61.03      4.15 o 
  10   3   2       54.88       50.78      3.83 o 
  -9   4   2      108.75      117.07      6.29 o 
  -8   4   2       32.00       37.06      3.08 o 
  -7   4   2       98.07       95.60      4.99 o 
  -6   4   2      309.73      301.78     13.55 o 
  -5   4   2        6.62        6.93      1.02 o 
  -4   4   2      825.95      793.51     21.39 o 
  -3   4   2      970.32      918.40     37.08 o 
  -2   4   2       47.13       37.07      1.70 o 
  -1   4   2     2212.38     2179.74     58.21 o 
   0   4   2     5555.28     5439.21    145.19 o 
   1   4   2      365.38      381.25     10.27 o 
   2   4   2     3241.89     3295.74    156.76 o 
   3   4   2     1675.99     1697.87     80.94 o 
   4   4   2       25.21       22.42      1.87 o 
   5   4   2      335.51      343.37     16.86 o 
   6   4   2      261.72      279.77     13.96 o 
   7   4   2      130.99      159.90      8.42 o 
   8   4   2       33.18       35.42      3.32 o 
   9   4   2        3.48        5.38      2.02 o 
  10   4   2      109.27      112.49      6.71 o 
  -9   5   2       43.09       40.79      3.46 o 
  -8   5   2        0.29       -0.14      1.74 o 
  -7   5   2       48.59       48.94      3.28 o 
  -6   5   2       72.53       75.83      4.14 o 
  -5   5   2       27.29       24.94      4.13 o 
  -4   5   2       13.71       11.56      1.06 o 
  -3   5   2      919.01      847.77     27.25 o 
  -2   5   2      483.74      475.11     16.87 o 
  -1   5   2       11.01        8.65      0.56 o 
   0   5   2     1918.12     1985.11     52.76 o 
   1   5   2     1392.96     1515.03     48.16 o 
   2   5   2       54.63       46.73      2.76 o 
   3   5   2     1638.68     1655.73     78.97 o 
   4   5   2       22.68       25.76      2.24 o 
   5   5   2      176.20      171.78      8.81 o 
   6   5   2      743.62      810.55     39.08 o 
   7   5   2       77.71       78.93      4.93 o 
   8   5   2      234.61      283.72     14.43 o 
   9   5   2      312.86      368.41     18.53 o 
  10   5   2        4.95        7.66      2.53 o 
  -8   6   2        3.82        3.50      1.83 o 
  -7   6   2      363.58      369.21     16.54 o 
  -6   6   2      209.48      185.54      8.64 o 
  -5   6   2        5.00        7.27      1.40 o 
  -4   6   2     1651.80     1398.16     44.60 o 
  -3   6   2      836.60      808.76     26.07 o 
  -2   6   2      940.54      876.92     31.48 o 
  -1   6   2     2453.19     2392.34     76.21 o 
   0   6   2     1041.23     1074.94     34.34 o 
   1   6   2      162.11      135.17      6.91 o 
   2   6   2     3017.14     2848.09    135.59 o 
   3   6   2      327.36      322.75     15.79 o 
   4   6   2      270.30      255.83     12.70 o 
   5   6   2     1071.27     1079.53     51.80 o 
   6   6   2        7.30        6.99      1.59 o 
   7   6   2      247.51      256.14     13.00 o 
   8   6   2      534.42      591.31     28.95 o 
   9   6   2        0.82        0.78      2.33 o 
  10   6   2       99.60      101.36      6.54 o 
  -7   7   2       26.79       28.31      2.36 o 
  -6   7   2        6.66        5.76      1.52 o 
  -5   7   2       14.51       13.19      3.26 o 
  -4   7   2       31.49       24.12      1.77 o 
  -3   7   2        2.59        1.20      0.85 o 
  -2   7   2      258.86      288.77      9.60 o 
  -1   7   2       87.63       83.00      3.14 o 
   0   7   2      279.33      272.48      9.04 o 
   1   7   2      365.66      368.33     18.00 o 
   2   7   2     1253.45     1177.06     56.33 o 
   3   7   2       32.00       29.96      2.35 o 
   4   7   2       97.89       91.10      5.14 o 
   5   7   2      640.62      579.94     28.17 o 
   6   7   2      201.90      207.97     10.76 o 
   7   7   2        5.57        5.58      2.13 o 
   8   7   2      261.44      254.67     13.14 o 
   9   7   2      123.93      121.90      7.44 o 
  -7   8   2        3.10        3.60      1.57 o 
  -6   8   2        7.97       10.91      1.69 o 
  -5   8   2       68.92       62.64      3.08 o 
  -4   8   2      108.57       91.97      3.62 o 
  -3   8   2      601.11      571.29     18.64 o 
  -2   8   2     1298.70     1316.85     42.27 o 
  -1   8   2      735.87      722.79     23.36 o 
   0   8   2        2.01        3.37      0.97 o 
   1   8   2      867.99      824.08     39.66 o 
   2   8   2      797.84      770.73     37.15 o 
   3   8   2      244.14      213.76     10.84 o 
   4   8   2      651.64      580.21     28.16 o 
   5   8   2      101.92       88.53      5.09 o 
   6   8   2      150.90      123.40      6.78 o 
   7   8   2      169.59      157.25      8.58 o 
   8   8   2        8.55        9.16      2.34 o 
   9   8   2        1.77        3.61      2.77 o 
  -6   9   2      105.11      100.62      5.39 o 
  -5   9   2      245.03      241.81     11.13 o 
  -4   9   2        3.80        5.08      1.60 o 
  -3   9   2      384.27      397.58     13.19 o 
  -2   9   2      242.38      276.31      9.32 o 
  -1   9   2        4.51        3.53      1.10 o 
   0   9   2      454.10      501.73     24.49 o 
   1   9   2      361.02      350.82     17.35 o 
   2   9   2        8.25        9.29      1.65 o 
   3   9   2      420.38      414.13     20.36 o 
   4   9   2      502.80      420.72     20.71 o 
   5   9   2      124.52      100.34      5.86 o 
   6   9   2      367.08      332.50     16.65 o 
   7   9   2       53.36       50.19      4.07 o 
   8   9   2       39.23       35.05      3.82 o 
  -4  10   2       46.51       45.77      2.51 o 
  -3  10   2        7.33        8.36      2.43 o 
  -2  10   2        4.22        5.68      1.29 o 
  -1  10   2       30.29       32.86      3.24 o 
   0  10   2      592.16      599.94     29.25 o 
   1  10   2       13.51       15.05      1.98 o 
   2  10   2       44.40       35.71      2.90 o 
   3  10   2      270.80      242.84     12.38 o 
   4  10   2      158.09      125.53      6.92 o 
   5  10   2       31.56       28.94      3.15 o 
   6  10   2      120.44      106.80      6.38 o 
  -2  11   2       79.74       81.33      3.94 o 
  -1  11   2      241.47      263.05     13.51 o 
   0  11   2      498.89      545.82     26.81 o 
   1  11   2        2.44        1.62      2.10 o 
   2  11   2      304.76      291.07     14.73 o 
   3  11   2      471.49      437.49     21.64 o 
   4  11   2        1.13        4.38      2.18 o 
   5  11   2      341.78      309.80     15.73 o 
  -4 -10   3      173.54      143.83      8.17 o 
  -3 -10   3      177.27      165.12      9.10 o 
  -2 -10   3       31.51       30.11      3.28 o 
  -1 -10   3      423.16      423.67     21.11 o 
   0 -10   3      166.68      164.32      8.90 o 
   1 -10   3       28.68       29.99      3.39 o 
   2 -10   3      335.22      343.98     17.34 o 
   3 -10   3      122.05      129.66      7.37 o 
   4 -10   3       64.64       64.06      4.66 o 
  -5  -9   3      133.49      113.71      4.83 o 
  -4  -9   3       66.98       63.03      3.25 o 
  -3  -9   3        3.07        1.83      1.47 o 
  -2  -9   3      121.60      123.62      7.09 o 
  -1  -9   3        5.16        8.85      2.33 o 
   0  -9   3      113.47      115.71      6.50 o 
   1  -9   3       22.10       23.35      2.68 o 
   2  -9   3      144.55      143.49      7.88 o 
   3  -9   3        3.68        3.87      2.07 o 
   4  -9   3       20.37       20.85      2.84 o 
   5  -9   3        6.86        9.44      2.39 o 
   6  -9   3        0.45        0.88      1.46 o 
  -7  -8   3      261.76      202.35     11.39 o 
  -6  -8   3       58.03       36.08      4.08 o 
  -5  -8   3       12.80       17.68      1.84 o 
  -4  -8   3      351.02      295.46     10.69 o 
  -3  -8   3       67.93       65.07      3.16 o 
  -2  -8   3      123.72      128.90      5.72 o 
  -1  -8   3      139.58      143.25      7.67 o 
   0  -8   3       97.87       96.34      5.51 o 
   1  -8   3       77.10       78.39      4.84 o 
   2  -8   3       34.09       37.51      3.19 o 
   3  -8   3       18.69       19.95      2.39 o 
   4  -8   3       79.20       87.76      5.50 o 
   5  -8   3      210.91      230.40      8.80 o 
   6  -8   3       69.25       70.40      4.23 o 
   7  -8   3       60.76       70.39      4.16 o 
  -7  -7   3        6.01        6.77      2.69 o 
  -6  -7   3      239.92      192.39     10.76 o 
  -5  -7   3      361.96      340.23     12.16 o 
  -4  -7   3        0.66        0.66      1.63 o 
  -3  -7   3     1396.54     1392.86     47.83 o 
  -2  -7   3     1447.59     1598.13     54.82 o 
  -1  -7   3       99.58      110.32      4.44 o 
   0  -7   3     1980.91     2310.90    139.49 o 
   1  -7   3      423.59      434.39     21.23 o 
   2  -7   3       60.02       56.02      3.75 o 
   3  -7   3      413.41      395.99     19.49 o 
   4  -7   3      274.20      287.76      9.67 o 
   5  -7   3        9.54        8.86      1.30 o 
   6  -7   3      105.85      107.07      4.26 o 
   7  -7   3        1.90        0.70      1.22 o 
   8  -7   3        1.40        2.05      1.30 o 
  -8  -6   3        2.19        4.41      3.41 o 
  -7  -6   3       31.04       27.19      3.61 o 
  -6  -6   3      159.16      148.78      8.58 o 
  -5  -6   3       50.67       52.49      2.82 o 
  -4  -6   3      660.84      654.64     22.74 o 
  -3  -6   3      429.71      400.97     14.12 o 
  -2  -6   3      164.79      184.00      6.79 o 
  -1  -6   3        1.65        1.37      0.96 o 
   0  -6   3      113.88      141.81      5.25 o 
   1  -6   3      269.26      295.68     10.66 o 
   2  -6   3       76.52       72.87      4.30 o 
   3  -6   3      565.47      581.13     18.75 o 
   4  -6   3       65.18       63.85      2.66 o 
   5  -6   3       31.73       31.57      1.87 o 
   6  -6   3       19.91       17.44      1.49 o 
   7  -6   3       53.70       46.09      2.39 o 
   8  -6   3        7.73        3.51      1.22 o 
   9  -6   3        0.90        2.35      1.32 o 
  -9  -5   3      290.27      330.60     18.12 o 
  -8  -5   3       18.21       17.61      3.72 o 
  -7  -5   3       32.06       39.44      4.11 o 
  -6  -5   3     1168.55     1231.14     61.08 o 
  -5  -5   3      314.55      321.45     11.46 o 
  -4  -5   3      312.50      303.17     10.82 o 
  -3  -5   3      988.98     1148.07     39.43 o 
  -2  -5   3     1621.22     1938.59     66.30 o 
  -1  -5   3      622.63      735.73     25.35 o 
   0  -5   3     1161.60     1308.39     55.32 o 
   1  -5   3       28.64       27.64      1.41 o 
   2  -5   3      288.00      246.65     10.04 o 
   3  -5   3      592.72      589.13     18.97 o 
   4  -5   3      187.60      223.22      7.55 o 
   5  -5   3      336.62      366.97     12.60 o 
   6  -5   3      919.10      888.31     28.75 o 
   7  -5   3        0.83       -0.28      1.00 o 
   8  -5   3      254.86      251.11     11.31 o 
   9  -5   3       55.00       69.28      4.51 o 
  -9  -4   3       25.03       33.26      4.48 o 
  -8  -4   3       78.23       79.85      5.94 o 
  -7  -4   3      331.25      383.96     20.03 o 
  -6  -4   3       38.54       48.29      4.04 o 
  -5  -4   3      396.90      416.79     14.65 o 
  -4  -4   3     1399.73     1663.96     57.00 o 
  -3  -4   3       68.75       89.52      3.61 o 
  -2  -4   3     1609.71     1841.35     62.95 o 
  -1  -4   3      165.09      151.70      5.47 o 
   0  -4   3      327.81      456.87     15.77 o 
   1  -4   3        2.22        2.62      0.57 o 
   2  -4   3      325.64      305.97     10.64 o 
   3  -4   3      905.69     1025.72     27.43 o 
   4  -4   3        5.84        5.30      0.83 o 
   5  -4   3      105.29       98.45      3.69 o 
   6  -4   3      114.02      102.65      3.91 o 
   7  -4   3        1.86        1.39      0.90 o 
   8  -4   3        6.22        5.32      1.12 o 
   9  -4   3        8.38        6.71      1.23 o 
  10  -4   3        4.58        7.90      2.64 o 
  -9  -3   3       20.15       21.37      3.68 o 
  -8  -3   3       15.57       14.64      3.16 o 
  -7  -3   3      120.04      137.93      8.25 o 
  -6  -3   3        0.60        1.22      2.13 o 
  -5  -3   3        9.45       10.24      1.14 o 
  -4  -3   3      235.80      259.20      9.21 o 
  -3  -3   3      138.92      202.25      7.25 o 
  -2  -3   3       30.07       34.48      1.65 o 
  -1  -3   3       30.56       43.14      1.80 o 
   0  -3   3       47.21       35.49      1.52 o 
   1  -3   3      598.89      588.33     20.56 o 
   2  -3   3     1521.08     1385.26    102.72 o 
   3  -3   3        1.52        1.86      0.38 o 
   4  -3   3      299.14      264.50      8.98 o 
   5  -3   3      715.80      681.53     22.02 o 
   6  -3   3      685.83      600.76     19.43 o 
   7  -3   3       43.84       32.66      1.76 o 
   8  -3   3      228.22      195.28      6.79 o 
   9  -3   3       24.78       26.05      2.98 o 
  10  -3   3        1.67        0.52      2.12 o 
 -10  -2   3       27.05       30.58      3.72 o 
  -9  -2   3        2.02        1.48      2.58 o 
  -8  -2   3      189.38      234.54     12.72 o 
  -7  -2   3      277.22      321.54     16.74 o 
  -6  -2   3       77.25       83.22      5.37 o 
  -5  -2   3     1373.04     1723.61     58.95 o 
  -4  -2   3     2560.66     3233.22    110.29 o 
  -3  -2   3      263.80      313.15     10.94 o 
  -2  -2   3     4144.23     4975.91    169.50 o 
  -1  -2   3     3524.18     3939.51    134.38 o 
   0  -2   3       91.35       71.02      2.61 o 
   1  -2   3     2829.90     2580.26     88.07 o 
   2  -2   3       27.35       37.19      4.18 o 
   3  -2   3       10.34        7.03      0.48 o 
   4  -2   3     1077.59      958.70     26.55 o 
   5  -2   3      444.09      413.70     29.35 o 
   6  -2   3      180.73      156.18     10.99 o 
   7  -2   3      512.32      503.35     16.42 o 
   8  -2   3       79.54       77.73      3.08 o 
   9  -2   3      101.28      109.53      6.49 o 
  10  -2   3       95.99       97.78      6.01 o 
  11  -2   3        2.67        5.11      2.14 o 
 -10  -1   3       19.74       20.00      2.79 o 
  -9  -1   3      175.65      175.31      9.67 o 
  -8  -1   3      280.66      308.28     15.95 o 
  -7  -1   3      167.89      195.43     10.47 o 
  -6  -1   3      624.92      689.99     34.32 o 
  -5  -1   3      128.22      141.00      5.16 o 
  -4  -1   3        9.53       11.95      0.93 o 
  -3  -1   3     1874.35     2256.32    158.41 o 
  -2  -1   3      653.37      824.85     40.12 o 
  -1  -1   3      553.55      611.82     20.93 o 
   0  -1   3     1736.30     1781.52     60.83 o 
   1  -1   3     1100.88     1054.97    117.55 o 
   2  -1   3      293.81      287.13     12.11 o 
   3  -1   3      383.28      396.59     12.93 o 
   4  -1   3     1124.70     1090.40     58.20 o 
   5  -1   3     1013.60      980.90     57.72 o 
   6  -1   3      524.59      493.76     16.01 o 
   7  -1   3       28.28       22.20      1.36 o 
   8  -1   3        2.89        3.57      0.89 o 
   9  -1   3       40.76       38.81      3.12 o 
  10  -1   3        6.71        6.91      1.95 o 
  11  -1   3        0.63       -1.03      1.87 o 
  -9   0   3       27.14       27.69      2.93 o 
  -8   0   3      303.15      324.23     16.50 o 
  -7   0   3       92.04       92.43      5.28 o 
  -6   0   3       53.38       49.94      3.39 o 
  -5   0   3      715.44      769.71     37.99 o 
  -4   0   3       11.01       12.30      1.36 o 
  -3   0   3      878.79      998.53     69.63 o 
  -2   0   3      196.90      168.38      8.48 o 
  -1   0   3       83.95       79.65      2.90 o 
   0   0   3     3368.72     3118.65    106.56 o 
   1   0   3     8801.01     8170.52    278.83 o 
   2   0   3      222.68      199.48      9.84 o 
   3   0   3     9584.51     9963.56    446.23 o 
   4   0   3     4887.13     4875.86    130.21 o 
   5   0   3      208.05      180.71      6.03 o 
   6   0   3     2804.48     2749.40     87.32 o 
   7   0   3      822.39      856.21     27.40 o 
   8   0   3       52.97       54.14      4.12 o 
   9   0   3      310.07      310.04     15.56 o 
  10   0   3       45.90       51.91      3.85 o 
  11   0   3        0.64        2.72      2.12 o 
 -10   1   3       32.88       26.22      2.62 o 
  -8   1   3       19.70       15.95      1.83 o 
  -7   1   3      218.67      221.82     11.34 o 
  -6   1   3     1331.89     1411.83     69.27 o 
  -5   1   3       10.29       10.08      1.21 o 
  -4   1   3     1726.12     1725.18     58.86 o 
  -3   1   3     2562.77     2595.06     88.48 o 
  -2   1   3      100.29      114.10      5.96 o 
  -1   1   3     7412.41     6752.78    330.79 o 
   0   1   3     5894.91     5610.91    226.46 o 
   1   1   3      208.61      244.95      7.95 o 
   2   1   3     4340.97     4366.53    149.09 o 
   3   1   3      390.05      394.28     13.65 o 
   4   1   3       18.99       19.57      1.42 o 
   5   1   3      306.40      312.63     15.40 o 
   6   1   3      414.44      400.48     19.65 o 
   7   1   3        8.28        5.81      1.36 o 
   8   1   3      953.34      961.59     46.31 o 
   9   1   3       21.84       17.80      2.17 o 
  10   1   3       88.94       88.70      5.37 o 
  11   1   3       53.51       54.55      4.05 o 
  -9   2   3       17.00        8.01      2.10 o 
  -8   2   3       78.40       72.55      4.37 o 
  -7   2   3      143.60      121.67      4.44 o 
  -6   2   3       37.99       37.22      2.25 o 
  -5   2   3        7.23        3.16      0.72 o 
  -4   2   3       24.00       30.54      1.20 o 
  -3   2   3     1217.89     1409.37     56.45 o 
  -2   2   3        6.62        9.85      0.90 o 
  -1   2   3     1185.55     1114.24     34.03 o 
   0   2   3       26.58       26.73      0.86 o 
   1   2   3       54.55       55.89      2.48 o 
   2   2   3     1561.17     1656.63     56.72 o 
   3   2   3     2110.53     2387.59     81.43 o 
   4   2   3      294.98      322.07     15.75 o 
   5   2   3     1573.17     1698.73     81.11 o 
   6   2   3       89.91       96.99      5.36 o 
   7   2   3       51.05       42.82      3.12 o 
   8   2   3      436.60      435.35     21.35 o 
  10   2   3        7.11        3.96      1.29 o 
  11   2   3       14.66        9.16      1.50 o 
  -9   3   3        1.72        1.95      1.84 o 
  -8   3   3       15.69       18.98      2.27 o 
  -7   3   3      234.47      249.93     11.61 o 
  -6   3   3      166.13      157.71      7.55 o 
  -5   3   3      404.13      404.89     13.35 o 
  -4   3   3     1014.09     1137.60     60.27 o 
  -3   3   3      803.54      800.09     21.43 o 
  -2   3   3     3524.81     3343.12     89.23 o 
  -1   3   3      514.12      403.01     13.09 o 
   0   3   3      631.18      655.75     17.64 o 
   1   3   3     1154.85     1093.57     29.27 o 
   2   3   3     7161.61     7151.98    244.28 o 
   3   3   3       23.26       25.23      2.18 o 
   4   3   3     2040.92     2325.82    110.83 o 
   5   3   3      865.03      944.23     45.37 o 
   6   3   3        1.22        2.38      1.30 o 
   7   3   3      374.47      387.83     19.10 o 
   8   3   3      212.44      206.17     10.61 o 
   9   3   3       20.11       14.74      1.83 o 
  10   3   3      409.44      375.21     18.58 o 
  11   3   3        0.87        1.07      1.62 o 
  -9   4   3       62.51       73.88      4.77 o 
  -8   4   3      161.05      171.18      8.36 o 
  -7   4   3      454.39      437.77     19.51 o 
  -6   4   3     1080.07     1080.18     46.71 o 
  -5   4   3      967.50      948.76     41.03 o 
  -4   4   3        4.14        4.48      0.79 o 
  -3   4   3      490.09      460.04     23.35 o 
  -2   4   3     1669.05     1631.27     43.69 o 
  -1   4   3        6.06        7.09      0.49 o 
   0   4   3     1682.35     1631.76     43.58 o 
   1   4   3     6117.80     6066.67    179.65 o 
   2   4   3       66.66       71.65      2.79 o 
   3   4   3     3189.71     3295.21    156.77 o 
   4   4   3     1250.60     1348.42     64.45 o 
   5   4   3     1387.44     1654.51     79.05 o 
   6   4   3     1112.82     1280.39     61.38 o 
   7   4   3      337.36      376.88     18.64 o 
   8   4   3        2.15        5.69      1.87 o 
   9   4   3      133.11      132.20      7.37 o 
  10   4   3      168.65      153.33      8.37 o 
  11   4   3      172.06      155.37      8.46 o 
  -8   5   3       20.84       21.84      2.62 o 
  -7   5   3        9.34       14.00      2.13 o 
  -6   5   3      106.39      113.28      5.79 o 
  -5   5   3      170.59      167.62      7.91 o 
  -4   5   3       40.61       39.07      5.65 o 
  -3   5   3      178.24      166.45      4.72 o 
  -2   5   3      786.95      772.22     20.79 o 
  -1   5   3      288.86      278.97      7.66 o 
   0   5   3     1248.85     1266.16     33.89 o 
   1   5   3       65.01       71.73      2.18 o 
   2   5   3      566.86      672.05     32.30 o 
   3   5   3      262.62      206.34     10.31 o 
   4   5   3     1814.79     1974.69     94.19 o 
   5   5   3       90.30      111.98      6.12 o 
   6   5   3      944.77     1085.65     52.18 o 
   7   5   3      164.00      177.36      9.34 o 
   8   5   3       41.41       52.83      4.16 o 
   9   5   3       22.66       27.61      3.04 o 
  10   5   3       84.27       86.09      5.69 o 
  -8   6   3      139.09      144.33      7.37 o 
  -7   6   3       15.72       19.46      2.25 o 
  -6   6   3      527.35      512.90     22.61 o 
  -5   6   3     1874.42     1817.90     78.12 o 
  -4   6   3     1838.43     1743.30     67.30 o 
  -3   6   3     1668.75     1465.70     46.86 o 
  -2   6   3      772.27      754.53     26.21 o 
  -1   6   3      138.78      123.05      3.56 o 
   0   6   3     1970.09     1838.19     49.08 o 
   1   6   3      350.18      327.46     10.69 o 
   2   6   3       31.81       39.29      2.56 o 
   3   6   3     1628.97     1632.31     77.93 o 
   4   6   3      151.62      156.97      8.13 o 
   5   6   3      356.04      348.99     17.24 o 
   6   6   3      638.51      671.24     32.56 o 
   7   6   3      411.56      452.29     22.34 o 
   8   6   3      622.77      687.83     33.57 o 
   9   6   3      365.46      434.98     21.74 o 
  10   6   3       43.55       50.16      4.51 o 
  -7   7   3        6.63        8.72      1.98 o 
  -6   7   3        3.58        4.77      1.62 o 
  -5   7   3       22.32       19.52      1.90 o 
  -4   7   3      269.01      249.32     11.30 o 
  -3   7   3       20.89       24.54      1.64 o 
  -2   7   3       49.90       42.69      1.98 o 
  -1   7   3      765.43      774.63     24.92 o 
   0   7   3      824.17      826.30     26.48 o 
   1   7   3      580.89      592.18     19.12 o 
   2   7   3     1646.39     1545.53     73.85 o 
   3   7   3       80.96       73.55      4.29 o 
   4   7   3        0.08        0.30      1.32 o 
   5   7   3       70.99       65.06      4.05 o 
   6   7   3      348.13      348.11     17.31 o 
   7   7   3      104.53      100.68      6.10 o 
   8   7   3       39.22       35.99      3.82 o 
   9   7   3        5.60        3.32      2.33 o 
  -6   8   3        6.16        8.64      1.81 o 
  -5   8   3        8.99        8.97      1.72 o 
  -4   8   3      223.51      205.94      7.15 o 
  -3   8   3      289.95      280.96      9.44 o 
  -2   8   3      267.04      276.19      9.26 o 
  -1   8   3      123.65      111.77      4.12 o 
   0   8   3      260.78      243.23      8.16 o 
   1   8   3        6.24        5.74      1.44 o 
   2   8   3      205.48      182.37      9.36 o 
   3   8   3      335.81      312.08     15.45 o 
   4   8   3       17.47       12.24      1.66 o 
   5   8   3      580.98      510.13     24.92 o 
   6   8   3      103.01      103.02      5.94 o 
   7   8   3       57.52       54.44      4.25 o 
   8   8   3      127.08      126.38      7.51 o 
   9   8   3       48.63       56.36      4.66 o 
  -5   9   3      184.59      192.40      9.08 o 
  -4   9   3      404.41      401.28     13.32 o 
  -3   9   3       28.89       27.91      2.26 o 
  -2   9   3      718.05      753.12     24.42 o 
  -1   9   3      240.66      254.59      8.63 o 
   0   9   3        7.81        9.67      1.23 o 
   1   9   3      382.33      356.89     17.59 o 
   2   9   3      650.00      643.83     31.21 o 
   3   9   3       22.06       17.97      2.14 o 
   4   9   3      439.04      390.08     19.25 o 
   5   9   3       78.09       71.42      4.49 o 
   6   9   3       18.41       16.72      2.46 o 
   7   9   3      290.16      280.51     14.41 o 
   8   9   3      119.96      105.34      6.45 o 
  -4  10   3        2.02        2.07      1.54 o 
  -3  10   3       76.41       75.97      3.29 o 
  -2  10   3      148.95      158.44      5.73 o 
  -1  10   3        4.76        4.41      1.21 o 
   0  10   3      324.66      299.57     15.05 o 
   1  10   3      218.82      200.45     10.39 o 
   2  10   3        9.08       12.29      1.91 o 
   3  10   3       89.29       70.30      4.41 o 
   4  10   3       98.59       90.48      5.35 o 
   5  10   3       98.40       88.96      5.52 o 
   6  10   3        0.89        0.19      2.18 o 
   7  10   3       79.94       71.88      5.13 o 
  -2  11   3      260.69      267.83      9.21 o 
  -1  11   3       29.89       29.38      3.09 o 
   0  11   3      114.89      114.78      6.72 o 
   1  11   3      290.25      273.19     13.91 o 
   2  11   3       30.37       29.71      2.88 o 
   3  11   3      205.41      181.45      9.59 o 
   4  11   3      479.49      432.31     21.41 o 
   5  11   3        8.15        8.60      2.42 o 
  -2 -10   4      206.56      204.13     10.97 o 
  -1 -10   4       14.54       11.76      2.80 o 
   0 -10   4      248.15      265.11     13.72 o 
   1 -10   4      167.28      179.68      9.79 o 
   2 -10   4        7.56        7.65      2.62 o 
   3 -10   4      241.14      251.05     13.04 o 
  -5  -9   4        0.53       -0.84      2.57 o 
  -4  -9   4      146.11      137.30      5.66 o 
  -3  -9   4      111.64      108.40      4.73 o 
  -2  -9   4        8.08       10.78      2.55 o 
  -1  -9   4       58.12       52.06      4.16 o 
   0  -9   4      185.43      183.81      9.74 o 
   1  -9   4        7.41       10.43      2.47 o 
   2  -9   4       20.43       22.80      2.84 o 
   3  -9   4       81.88       76.58      4.93 o 
   4  -9   4        3.68        2.75      2.01 o 
   5  -9   4        2.32        3.37      2.21 o 
  -6  -8   4      136.63      112.65      7.34 o 
  -5  -8   4      208.67      170.55      9.74 o 
  -4  -8   4      429.10      362.59     13.00 o 
  -3  -8   4      213.10      231.62      8.59 o 
  -2  -8   4       48.56       53.57      2.89 o 
  -1  -8   4      107.76      105.84      6.05 o 
   0  -8   4      111.17      108.88      6.27 o 
   1  -8   4        1.96        0.73      1.94 o 
   2  -8   4       12.55       14.77      2.31 o 
   3  -8   4       24.00       26.27      2.73 o 
   4  -8   4        2.12        3.96      2.07 o 
   5  -8   4       18.17       22.95      3.01 o 
   6  -8   4       94.68      114.85      9.78 o 
   7  -8   4        5.44        4.71      1.49 o 
  -7  -7   4      158.07      160.40      9.71 o 
  -6  -7   4       21.69       20.47      3.30 o 
  -5  -7   4      106.63       89.00      5.79 o 
  -4  -7   4      653.97      648.50     22.62 o 
  -3  -7   4       58.81       66.67      3.26 o 
  -2  -7   4      589.74      668.60     23.26 o 
  -1  -7   4     1392.64     1634.61     93.51 o 
   0  -7   4      122.49      132.53      7.20 o 
   1  -7   4      987.51     1012.71     48.67 o 
   2  -7   4     1291.61     1360.05     65.18 o 
   3  -7   4        7.94        8.31      1.92 o 
   4  -7   4      472.91      476.81     23.46 o 
   5  -7   4      254.88      269.25      9.17 o 
   6  -7   4        2.12        2.34      1.23 o 
   7  -7   4       48.76       55.31      2.78 o 
   8  -7   4       34.37       33.93      4.23 o 
  -8  -6   4       89.61       94.52      7.26 o 
  -7  -6   4        7.64       12.09      3.04 o 
  -6  -6   4       68.49       62.48      4.86 o 
  -5  -6   4       35.69       36.04      3.90 o 
  -4  -6   4      151.77      164.57      6.31 o 
  -3  -6   4        5.51        7.21      2.12 o 
  -2  -6   4      725.83      836.91     28.91 o 
  -1  -6   4       37.98       45.96      2.37 o 
   0  -6   4        2.89        5.01      1.00 o 
   1  -6   4      611.36      650.18     22.44 o 
   2  -6   4      141.33      142.28      7.49 o 
   3  -6   4        2.85        4.96      1.62 o 
   4  -6   4      141.89      131.17      7.16 o 
   5  -6   4       13.81       18.60      2.05 o 
   6  -6   4        0.09       -0.27      1.05 o 
   7  -6   4        1.09        1.70      1.17 o 
   8  -6   4        8.61        8.78      2.71 o 
   9  -6   4        0.04       -0.70      2.73 o 
  -8  -5   4      170.61      194.12     11.55 o 
  -7  -5   4      378.78      349.19     18.42 o 
  -6  -5   4       38.75       43.26      4.15 o 
  -5  -5   4      835.34      897.30     44.75 o 
  -4  -5   4      821.14      899.21     31.07 o 
  -3  -5   4      173.43      200.65      7.39 o 
  -2  -5   4      973.36     1168.70     40.13 o 
  -1  -5   4     1137.82     1316.68     45.12 o 
   0  -5   4      171.87      184.20      6.61 o 
   1  -5   4     1176.48     1202.94     41.19 o 
   2  -5   4      142.01      144.46      5.31 o 
   3  -5   4       94.72       87.82      4.91 o 
   4  -5   4     1088.51     1170.09     37.49 o 
   5  -5   4       14.07       12.96      1.20 o 
   6  -5   4      220.88      227.07      7.80 o 
   7  -5   4      507.98      519.13     17.10 o 
   8  -5   4       42.01       40.64      4.00 o 
   9  -5   4       95.76       85.07      6.36 o 
  -9  -4   4       75.71       90.81      6.90 o 
  -8  -4   4       89.45      117.83      7.98 o 
  -7  -4   4       58.23       57.42      4.91 o 
  -6  -4   4      472.09      553.60     28.11 o 
  -5  -4   4      161.01      198.07     10.89 o 
  -4  -4   4      164.77      187.13      6.89 o 
  -3  -4   4     1079.87     1267.99     43.50 o 
  -2  -4   4     1166.35     1457.51     49.88 o 
  -1  -4   4       74.64       54.77      2.32 o 
   0  -4   4     2604.22     2684.29     91.55 o 
   1  -4   4      454.15      455.76     15.76 o 
   2  -4   4        2.91        6.14      0.81 o 
   3  -4   4      307.62      308.84     12.25 o 
   4  -4   4      208.65      238.48      7.96 o 
   5  -4   4      140.47      135.70      4.84 o 
   6  -4   4       26.21       29.38      1.75 o 
   7  -4   4        1.06        0.04      0.89 o 
   8  -4   4       17.21       15.77      2.84 o 
   9  -4   4        9.45       13.50      2.88 o 
  10  -4   4        2.45        7.71      2.75 o 
  -9  -3   4       29.74       41.46      4.62 o 
  -8  -3   4        3.80        6.70      2.84 o 
  -7  -3   4        3.52        4.37      2.76 o 
  -6  -3   4      103.70      135.16      8.01 o 
  -5  -3   4       65.50       72.55      5.07 o 
  -4  -3   4       31.66       45.23      2.22 o 
  -3  -3   4      202.51      238.60      8.46 o 
  -2  -3   4      218.74      324.85     11.33 o 
  -1  -3   4     1088.23     1305.63     44.63 o 
   0  -3   4       29.64       30.34      1.58 o 
   1  -3   4        3.03        1.13      0.61 o 
   2  -3   4      774.41      736.09     77.43 o 
   3  -3   4     1059.85     1094.45     37.52 o 
   4  -3   4       52.89       49.58      1.64 o 
   5  -3   4       13.23       11.17      1.62 o 
   6  -3   4      139.68      114.17      4.15 o 
   7  -3   4      261.60      236.61      9.87 o 
   8  -3   4        1.44        2.27      2.09 o 
   9  -3   4       56.34       42.84      4.05 o 
  10  -3   4       34.73       38.22      3.97 o 
  -9  -2   4       18.93       18.56      3.01 o 
  -8  -2   4        0.69        1.65      2.68 o 
  -7  -2   4      210.33      258.07     13.76 o 
  -6  -2   4      763.59      927.06     46.06 o 
  -5  -2   4       15.76       16.10      2.12 o 
  -4  -2   4      693.01      849.33     29.19 o 
  -3  -2   4     2481.54     3230.14    110.06 o 
  -2  -2   4       70.50       98.93      3.65 o 
  -1  -2   4     2255.55     2340.92     79.81 o 
   0  -2   4     1210.64     1180.42     40.34 o 
   1  -2   4       57.63       43.77      1.87 o 
   2  -2   4     2916.22     2645.64     98.23 o 
   3  -2   4      100.53       81.61      2.40 o 
   4  -2   4       36.18       29.04      1.12 o 
   5  -2   4       70.25       64.88      2.04 o 
   6  -2   4      766.04      653.63     31.91 o 
   7  -2   4       46.39       45.49      3.85 o 
   8  -2   4      147.95      132.20      7.58 o 
   9  -2   4       73.13       70.72      4.93 o 
  10  -2   4       20.70       20.54      2.73 o 
  11  -2   4       31.22       39.11      3.86 o 
  -9  -1   4       13.04       14.68      2.79 o 
  -8  -1   4      419.31      451.85     22.95 o 
  -7  -1   4      606.26      694.51     34.66 o 
  -6  -1   4      178.10      193.62     10.32 o 
  -5  -1   4     1357.91     1607.77     79.02 o 
  -4  -1   4      752.00      923.61     45.56 o 
  -3  -1   4      120.02      137.09      5.32 o 
  -2  -1   4     2410.14     2545.61     86.76 o 
  -1  -1   4     1387.23     1369.73     46.76 o 
   0  -1   4       18.09       11.24      0.78 o 
   1  -1   4        7.70        6.57      0.70 o 
   2  -1   4     1282.45     1383.01     47.31 o 
   3  -1   4       49.64       56.62      1.73 o 
   4  -1   4      143.94      144.92      4.08 o 
   5  -1   4      405.72      377.58     14.35 o 
   6  -1   4      883.81      804.27     37.75 o 
   7  -1   4        5.18        6.81      0.83 o 
   8  -1   4       24.60       20.29      2.42 o 
   9  -1   4        8.02        6.79      1.76 o 
  10  -1   4       33.62       39.04      3.56 o 
  11  -1   4        0.77        1.62      2.06 o 
  -9   0   4      134.76      125.09      7.11 o 
  -8   0   4        4.12        6.35      1.94 o 
  -7   0   4      304.84      334.78     17.02 o 
  -6   0   4      115.67      122.26      6.75 o 
  -5   0   4       79.35       82.26      4.77 o 
  -4   0   4      680.36      705.77     34.82 o 
  -3   0   4       57.70       56.85      3.35 o 
  -2   0   4      579.94      568.04     28.02 o 
  -1   0   4       20.13       19.28      1.65 o 
   0   0   4       12.82       15.16      2.10 o 
   1   0   4     2344.29     2276.11     77.59 o 
   2   0   4      176.66      181.90      6.68 o 
   3   0   4       34.23       35.38      1.83 o 
   4   0   4     1117.97     1119.23     29.89 o 
   5   0   4     3922.88     3906.29    103.94 o 
   6   0   4      232.95      199.99      6.67 o 
   7   0   4       14.91       11.90      0.90 o 
   8   0   4     2323.00     2254.47    107.80 o 
   9   0   4       33.79       31.39      3.05 o 
  10   0   4      158.35      166.59      9.07 o 
  11   0   4       33.59       29.88      3.32 o 
  -8   1   4      132.10      125.37      6.83 o 
  -7   1   4        5.22        4.09      1.41 o 
  -6   1   4      152.01      146.02      7.69 o 
  -5   1   4     1816.51     1841.65     90.24 o 
  -4   1   4       29.13       23.64      1.99 o 
  -3   1   4      436.63      397.03     19.75 o 
  -2   1   4     4461.88     4510.82    220.54 o 
  -1   1   4     1946.06     2004.09     98.24 o 
   0   1   4     2392.14     1887.14     64.34 o 
   1   1   4     1881.39     1893.77     64.66 o 
   2   1   4      449.65      474.43     22.89 o 
   3   1   4       10.45       11.63      0.85 o 
   4   1   4      652.41      609.68     16.44 o 
   5   1   4       37.68       41.11      1.40 o 
   6   1   4      235.15      224.91      7.44 o 
   7   1   4      511.34      520.37     16.85 o 
   8   1   4       42.64       40.57      3.42 o 
   9   1   4        1.35        1.91      1.74 o 
  10   1   4      136.67      140.46      7.86 o 
  11   1   4        0.95        1.72      1.99 o 
  -9   2   4       88.63       66.18      4.44 o 
  -8   2   4       56.06       53.24      3.78 o 
  -7   2   4       12.27       13.54      1.64 o 
  -6   2   4      112.18       99.39      5.44 o 
  -5   2   4      202.03      186.66      9.62 o 
  -4   2   4      338.59      292.93     14.76 o 
  -3   2   4      158.45      129.63     15.71 o 
  -2   2   4     2076.72     2459.85     83.82 o 
  -1   2   4       20.68        8.63      0.56 o 
   0   2   4     2005.28     1990.09     53.18 o 
   1   2   4       10.71        9.01      0.48 o 
   2   2   4      805.16      868.39     27.99 o 
   3   2   4      981.15     1071.41     36.70 o 
   4   2   4      224.20      270.16     13.67 o 
   5   2   4       74.90      103.36      5.73 o 
   6   2   4       52.52       50.13      3.37 o 
   7   2   4       47.03       38.43      2.97 o 
   8   2   4       22.62       20.94      2.29 o 
   9   2   4      131.39      123.87      6.94 o 
  10   2   4      663.12      633.48     30.92 o 
  11   2   4        0.36       -0.41      1.13 o 
  -9   3   4       70.78       80.52      4.97 o 
  -8   3   4        5.28        5.86      2.09 o 
  -7   3   4        1.34        0.04      1.50 o 
  -6   3   4       67.73       76.17      4.47 o 
  -5   3   4      141.88      140.69      5.05 o 
  -4   3   4      140.13      134.90      4.82 o 
  -3   3   4      174.96      157.01      9.20 o 
  -2   3   4      102.70       87.90      3.99 o 
  -1   3   4       35.71       67.92      2.03 o 
   0   3   4     4668.82     4589.21    122.83 o 
   1   3   4      647.53      618.13     16.61 o 
   2   3   4       29.91       24.18      2.67 o 
   3   3   4     3497.84     3674.00    125.33 o 
   4   3   4       13.70       18.31      1.84 o 
   5   3   4       33.06       50.16      3.31 o 
   6   3   4     1283.08     1420.50     68.06 o 
   7   3   4      262.68      245.61     12.40 o 
   8   3   4      242.69      233.11     11.88 o 
   9   3   4      222.31      185.38      9.59 o 
  10   3   4       21.29       14.82      1.95 o 
  11   3   4        0.68        3.97      1.58 o 
  -8   4   4       23.23       27.40      2.76 o 
  -7   4   4      243.34      282.33     13.08 o 
  -6   4   4       11.29       10.29      1.94 o 
  -5   4   4      290.32      322.01     14.51 o 
  -4   4   4     1571.49     1546.98     49.91 o 
  -3   4   4      431.19      430.88     14.10 o 
  -2   4   4      181.81      155.45      4.39 o 
  -1   4   4     2631.40     2490.02     66.50 o 
   0   4   4     2344.45     2389.16     63.80 o 
   1   4   4     1934.79     1853.85     49.52 o 
   2   4   4     3684.45     3846.73    102.78 o 
   3   4   4      365.18      397.90     13.88 o 
   4   4   4      968.14     1105.56     52.98 o 
   5   4   4     1243.70     1417.55     67.86 o 
   6   4   4        6.78        5.12      1.44 o 
   7   4   4      153.14      166.41      8.87 o 
   8   4   4      452.77      461.76     22.73 o 
   9   4   4       34.55       36.52      3.35 o 
  10   4   4        0.41       -0.36      1.80 o 
  11   4   4        6.12        5.19      1.91 o 
  -8   5   4        0.89        1.84      1.96 o 
  -7   5   4       66.18       79.60      4.84 o 
  -6   5   4        6.31        8.65      1.74 o 
  -5   5   4       13.07       11.99      1.68 o 
  -4   5   4       82.73       92.77      4.80 o 
  -3   5   4       20.44       21.76      1.17 o 
  -2   5   4      254.89      241.08      6.69 o 
  -1   5   4       48.32       37.09      1.33 o 
   0   5   4      224.00      254.41      7.01 o 
   1   5   4       12.95       17.70      0.93 o 
   2   5   4     1927.47     2149.35     57.45 o 
   3   5   4      646.55      662.65     22.92 o 
   4   5   4       28.09       27.49      2.43 o 
   5   5   4      963.42     1065.97     51.22 o 
   6   5   4      120.42      158.35      8.47 o 
   7   5   4        6.13        7.35      1.80 o 
   8   5   4      253.52      266.84     13.65 o 
   9   5   4       37.16       33.88      3.27 o 
  10   5   4        4.62        5.52      2.32 o 
  -7   6   4      174.33      178.62      8.79 o 
  -6   6   4        0.78        3.68      1.69 o 
  -5   6   4       92.15       92.80      4.84 o 
  -4   6   4     1172.69     1132.26     48.88 o 
  -3   6   4      753.81      687.48     22.13 o 
  -2   6   4     2968.37     2739.19     73.21 o 
  -1   6   4     1397.79     1319.01     35.35 o 
   0   6   4      211.75      245.81      6.81 o 
   1   6   4     2999.25     2932.83     78.23 o 
   2   6   4     1427.06     1450.38     49.69 o 
   3   6   4      129.43      111.01      5.91 o 
   4   6   4     1160.70     1166.61     55.93 o 
   5   6   4      388.83      403.09     19.81 o 
   6   6   4      203.31      219.42     11.32 o 
   7   6   4      509.93      598.84     29.28 o 
   8   6   4      219.81      240.73     12.59 o 
   9   6   4      112.70      135.09      7.89 o 
  10   6   4      364.51      393.56     19.88 o 
  -7   7   4        7.05        6.81      1.91 o 
  -6   7   4       37.10       34.91      2.78 o 
  -5   7   4       13.47       14.46      1.77 o 
  -4   7   4       21.34       20.91      1.94 o 
  -3   7   4      133.68      114.64      5.58 o 
  -2   7   4       91.54       93.88      4.67 o 
  -1   7   4        3.73        2.72      0.83 o 
   0   7   4      608.36      620.41     16.78 o 
   1   7   4      781.05      778.62     20.99 o 
   2   7   4       65.38       59.30      3.67 o 
   3   7   4      554.99      567.53     27.51 o 
   4   7   4      861.51      860.00     41.43 o 
   5   7   4        4.44        7.75      1.80 o 
   6   7   4      123.68      124.17      7.01 o 
   7   7   4       39.87       46.94      3.71 o 
   8   7   4       27.94       29.27      3.20 o 
   9   7   4        1.34        4.82      2.64 o 
  10   7   4        8.37       11.19      2.97 o 
  -6   8   4       41.87       46.75      3.24 o 
  -5   8   4        8.43       11.46      1.69 o 
  -4   8   4       22.09       21.13      2.07 o 
  -3   8   4       10.76       11.64      1.92 o 
  -2   8   4      198.64      180.10      6.25 o 
  -1   8   4      154.08      150.65      5.31 o 
   0   8   4      481.30      473.30     15.39 o 
   1   8   4      230.79      221.04      7.46 o 
   2   8   4       10.34       12.01      1.72 o 
   3   8   4      588.67      553.99     26.95 o 
   4   8   4      580.84      549.80     26.80 o 
   5   8   4       44.67       44.32      3.30 o 
   6   8   4      353.18      350.48     17.53 o 
   7   8   4      138.02      145.36      8.21 o 
   8   8   4        3.77        5.11      2.60 o 
   9   8   4       41.17       44.43      4.20 o 
  -5   9   4       46.55       43.76      3.23 o 
  -4   9   4      201.22      201.60      9.45 o 
  -3   9   4      600.24      599.04     19.58 o 
  -2   9   4      135.77      153.10      5.51 o 
  -1   9   4      516.76      530.23     17.35 o 
   0   9   4      570.31      620.36     20.06 o 
   1   9   4       48.29       52.66      3.65 o 
   2   9   4      231.90      229.26     11.63 o 
   3   9   4      456.67      467.08     22.90 o 
   4   9   4        7.73        6.62      1.72 o 
   5   9   4      293.80      285.72     14.41 o 
   6   9   4      230.05      216.84     11.29 o 
   7   9   4       21.94       19.66      2.84 o 
   8   9   4      228.79      249.86     13.23 o 
  -4  10   4       77.83       89.73      5.04 o 
  -3  10   4        1.63        4.41      1.57 o 
  -2  10   4      126.66      128.89      4.89 o 
  -1  10   4      249.00      261.92      8.95 o 
   0  10   4       16.32       20.50      1.83 o 
   1  10   4      123.57       98.75      5.68 o 
   2  10   4      501.18      454.09     22.36 o 
   3  10   4       20.81       22.60      2.51 o 
   4  10   4       90.52       68.15      4.56 o 
   5  10   4       76.70       70.88      4.63 o 
   6  10   4       47.94       43.35      3.92 o 
   7  10   4        8.22        8.13      2.58 o 
  -1  11   4      245.62      259.25      8.96 o 
   0  11   4       60.05       59.00      4.19 o 
   1  11   4       71.56       68.72      4.66 o 
   2  11   4      292.51      278.57     14.19 o 
   3  11   4       32.33       30.79      2.95 o 
   4  11   4      110.89       92.92      5.64 o 
   5  11   4      437.50      438.08     21.83 o 
   0 -10   5        5.66        6.00      2.51 o 
   1 -10   5      167.03      175.85      9.76 o 
  -4  -9   5       16.03       16.57      3.10 o 
  -3  -9   5      213.98      212.49      8.11 o 
  -2  -9   5      154.71      162.05      8.95 o 
  -1  -9   5        1.89        2.54      2.44 o 
   0  -9   5       87.54       92.16      5.91 o 
   1  -9   5       21.27       25.55      3.05 o 
   2  -9   5       26.17       27.12      3.06 o 
   3  -9   5        4.53        4.18      2.14 o 
   4  -9   5       44.44       42.55      3.67 o 
   5  -9   5        0.15       -0.01      2.21 o 
  -5  -8   5       63.26       58.37      4.73 o 
  -4  -8   5        5.47        1.13      2.60 o 
  -3  -8   5        5.03        5.40      1.81 o 
  -2  -8   5      197.19      224.20      9.15 o 
  -1  -8   5       14.44       21.80      2.79 o 
   0  -8   5       21.38       26.32      2.88 o 
   1  -8   5       47.13       51.80      3.94 o 
   2  -8   5       16.90       18.64      2.53 o 
   3  -8   5        4.21        4.04      1.85 o 
   4  -8   5        5.45        8.60      2.35 o 
   5  -8   5       10.17       12.53      2.66 o 
   6  -8   5        1.15        3.27      2.62 o 
  -6  -7   5      210.31      191.01     10.78 o 
  -5  -7   5       18.84       24.53      3.39 o 
  -4  -7   5       34.39       29.87      3.38 o 
  -3  -7   5      317.15      363.97     13.03 o 
  -2  -7   5      179.42      209.42      7.81 o 
  -1  -7   5      442.56      502.15     20.99 o 
   0  -7   5      829.31      878.43     42.35 o 
   1  -7   5       88.95       93.52      5.36 o 
   2  -7   5      597.03      576.24     28.04 o 
   3  -7   5      727.64      765.54     37.09 o 
   4  -7   5       46.93       49.91      3.72 o 
   5  -7   5      254.76      283.33     14.63 o 
   6  -7   5      239.97      271.30     14.22 o 
   7  -7   5        0.69        1.47      2.76 o 
  -7  -6   5      166.94      162.68      9.71 o 
  -6  -6   5       60.23       62.30      5.04 o 
  -5  -6   5      151.87      137.09      8.07 o 
  -4  -6   5      310.37      333.81     17.39 o 
  -3  -6   5       72.73       88.27      3.87 o 
  -2  -6   5      244.34      256.07      9.29 o 
  -1  -6   5      145.02      158.34      5.94 o 
   0  -6   5       16.95       23.87      1.76 o 
   1  -6   5        2.29        3.36      1.18 o 
   2  -6   5      269.89      285.84     14.25 o 
   3  -6   5       52.31       49.04      3.35 o 
   4  -6   5        5.25        4.92      1.91 o 
   5  -6   5       49.34       52.97      4.27 o 
   6  -6   5       14.48       18.57      1.53 o 
   7  -6   5        1.76        2.71      2.69 o 
   8  -6   5        0.72        2.14      2.53 o 
  -7  -5   5      144.01      156.57      9.64 o 
  -6  -5   5      168.24      181.51     10.48 o 
  -5  -5   5        5.77        6.29      2.75 o 
  -4  -5   5      462.98      485.32     24.62 o 
  -3  -5   5      562.11      683.47     23.72 o 
  -2  -5   5       13.42       11.34      1.34 o 
  -1  -5   5      508.16      584.87     20.26 o 
   0  -5   5      836.92      898.46     30.88 o 
   1  -5   5       50.88       42.47      2.08 o 
   2  -5   5      837.27      846.42     29.14 o 
   3  -5   5      205.75      203.97     10.36 o 
   4  -5   5       75.77       69.16      4.33 o 
   5  -5   5      835.93      928.93     29.94 o 
   6  -5   5      119.69      122.16      7.60 o 
   7  -5   5       63.97       73.84      5.26 o 
   8  -5   5      210.94      221.66     12.24 o 
   9  -5   5       24.80       21.54      3.64 o 
  -8  -4   5      112.57      125.29      8.21 o 
  -7  -4   5      110.09      141.52      8.89 o 
  -6  -4   5       26.67       28.05      3.63 o 
  -5  -4   5      565.81      689.35     34.61 o 
  -4  -4   5      453.63      559.65     28.17 o 
  -3  -4   5       75.85       80.29      3.42 o 
  -2  -4   5      893.83     1049.68     36.01 o 
  -1  -4   5     1471.80     1624.21     55.53 o 
   0  -4   5        0.33        0.60      0.73 o 
   1  -4   5     1155.73     1117.77     38.33 o 
   2  -4   5      250.54      249.94      8.84 o 
   3  -4   5        2.35        3.74      1.16 o 
   4  -4   5     1007.36     1033.20     49.76 o 
   5  -4   5       48.43       46.83      2.10 o 
   6  -4   5      165.42      172.78      6.03 o 
   7  -4   5      112.48      124.95      7.41 o 
   8  -4   5        7.26        6.25      2.35 o 
   9  -4   5        5.76        6.81      2.43 o 
  10  -4   5       33.90       40.44      4.49 o 
  -8  -3   5       46.96       55.49      5.10 o 
  -7  -3   5        2.47        3.53      3.05 o 
  -6  -3   5       20.93       16.66      3.05 o 
  -5  -3   5       82.66       97.88      6.10 o 
  -4  -3   5        1.04        1.51      1.77 o 
  -3  -3   5      210.92      258.75      9.20 o 
  -2  -3   5      161.92      185.70      6.64 o 
  -1  -3   5       34.39       34.51      1.66 o 
   0  -3   5     1718.96     1720.10     58.75 o 
   1  -3   5      194.95      184.97      6.65 o 
   2  -3   5       37.11       35.24      1.78 o 
   3  -3   5      286.61      284.49     10.04 o 
   4  -3   5      398.36      397.70     13.91 o 
   5  -3   5      129.13      139.55      4.88 o 
   6  -3   5      148.76      145.61      5.15 o 
   7  -3   5      158.55      149.50      8.54 o 
   8  -3   5        6.95       11.98      2.58 o 
   9  -3   5        1.47        2.23      2.28 o 
  10  -3   5       21.89       20.21      3.09 o 
  -8  -2   5       15.62       18.17      3.38 o 
  -7  -2   5        5.83        3.24      2.39 o 
  -6  -2   5       74.79       92.17      6.06 o 
  -5  -2   5      476.82      594.88     29.84 o 
  -4  -2   5        6.19        7.66      1.73 o 
  -3  -2   5      224.81      245.30     12.54 o 
  -2  -2   5     1583.17     1714.63     58.55 o 
  -1  -2   5      241.58      243.97      8.52 o 
   0  -2   5     1181.64     1062.49     36.39 o 
   1  -2   5     4124.28     4389.45    149.61 o 
   2  -2   5       34.10       24.66      2.96 o 
   3  -2   5     4262.76     4483.30    152.98 o 
   4  -2   5      603.49      573.45     19.83 o 
   5  -2   5       31.14       29.88      1.57 o 
   6  -2   5     1989.34     1906.95     50.94 o 
   7  -2   5       16.78       15.34      2.36 o 
   8  -2   5       57.62       45.98      3.72 o 
   9  -2   5       29.25       33.37      3.30 o 
  10  -2   5       38.81       38.07      3.57 o 
  11  -2   5        2.27        2.62      2.32 o 
  -9  -1   5      220.51      222.79     12.08 o 
  -8  -1   5       17.69       15.49      2.51 o 
  -7  -1   5      624.67      695.62     34.71 o 
  -6  -1   5     1144.55     1261.97     62.24 o 
  -5  -1   5        9.05        9.78      1.96 o 
  -4  -1   5     3040.88     3296.28    161.32 o 
  -3  -1   5      904.70      895.84     44.14 o 
  -2  -1   5      272.33      284.83      9.89 o 
  -1  -1   5     2103.26     1902.77     64.96 o 
   0  -1   5     2510.24     2398.00     81.85 o 
   1  -1   5      728.07      787.87     27.05 o 
   2  -1   5     1029.35     1005.17     34.48 o 
   3  -1   5      680.48      652.30     22.50 o 
   4  -1   5      230.44      229.36      8.18 o 
   5  -1   5      513.10      530.14     14.32 o 
   6  -1   5      175.03      157.46      6.18 o 
   7  -1   5      175.65      153.83      8.45 o 
   8  -1   5     1385.01     1273.70     61.45 o 
   9  -1   5        8.94        4.56      1.98 o 
  10  -1   5       23.96       21.65      2.83 o 
  11  -1   5       95.05      109.67      6.75 o 
  -9   0   5      211.71      195.99     10.52 o 
  -8   0   5        7.86        8.97      2.12 o 
  -7   0   5        6.79        8.30      2.01 o 
  -6   0   5       45.86       40.39      3.04 o 
  -5   0   5      176.48      169.39      8.94 o 
  -4   0   5       50.20       53.32      3.50 o 
  -3   0   5      100.75       81.48      4.55 o 
  -2   0   5       91.77       78.58      4.41 o 
  -1   0   5     1009.88      936.87     32.12 o 
   0   0   5      160.84      157.52      5.98 o 
   1   0   5      121.31      107.21      6.37 o 
   2   0   5      965.03      986.92     33.86 o 
   3   0   5     6518.01     6891.58    235.25 o 
   4   0   5        3.18        3.35      0.70 o 
   5   0   5      765.93      806.72     30.04 o 
   6   0   5     1978.60     2028.09    112.44 o 
   7   0   5       75.57       64.97      4.23 o 
   8   0   5     1035.04      965.14     46.73 o 
   9   0   5        4.07        7.49      2.06 o 
  10   0   5       41.27       32.66      3.38 o 
  11   0   5       28.58       32.46      3.61 o 
  -8   1   5       37.56       39.35      3.21 o 
  -7   1   5      337.16      312.04     15.85 o 
  -6   1   5      173.57      145.94      7.80 o 
  -5   1   5       97.76       90.92      5.15 o 
  -4   1   5     2309.58     2356.93    115.45 o 
  -3   1   5      913.14      912.14     44.99 o 
  -2   1   5     3159.62     3206.32    156.95 o 
  -1   1   5      264.25      195.28     16.14 o 
   0   1   5     1229.19     1089.23     37.28 o 
   1   1   5     4429.81     4075.65    139.36 o 
   2   1   5     3605.70     3440.57    117.44 o 
   3   1   5       28.40       26.21      1.41 o 
   4   1   5     3635.65     3937.11    134.31 o 
   5   1   5      594.83      494.65     13.40 o 
   6   1   5        7.22       12.32      1.85 o 
   7   1   5      215.35      212.19     11.02 o 
   8   1   5      297.56      300.60     15.27 o 
   9   1   5        0.30        2.39      1.84 o 
  10   1   5      242.71      251.75     13.11 o 
  11   1   5        5.39        7.84      2.33 o 
  -7   2   5      539.53      436.51     24.67 o 
  -6   2   5     1698.83     1641.78     80.63 o 
  -5   2   5      315.43      265.53     13.58 o 
  -4   2   5      189.38      171.29      9.03 o 
  -3   2   5      425.24      401.97     20.17 o 
  -2   2   5      648.27      574.42     28.48 o 
  -1   2   5       73.24       62.34      2.40 o 
   0   2   5      437.87      543.25     14.56 o 
   1   2   5     2005.59     1956.77     52.22 o 
   2   2   5       10.95        8.67      0.74 o 
   3   2   5      146.80      202.69     10.10 o 
   4   2   5      149.19      124.79      9.09 o 
   5   2   5      627.43      780.73     26.97 o 
   6   2   5      519.90      556.33     27.16 o 
   7   2   5        4.50        2.98      1.51 o 
   8   2   5      141.57      150.27      8.24 o 
   9   2   5      173.45      179.29      9.53 o 
  10   2   5       78.95       75.40      5.06 o 
  -8   3   5       50.69       49.93      3.86 o 
  -7   3   5        0.50       -1.30      1.76 o 
  -6   3   5       70.35       71.68      3.11 o 
  -5   3   5       58.69       54.32      2.57 o 
  -4   3   5      178.35      170.11      5.98 o 
  -3   3   5      421.66      450.45     14.84 o 
  -2   3   5     1234.72     1272.63     50.17 o 
  -1   3   5       23.24       30.73      1.96 o 
   0   3   5     2677.47     2896.03     77.26 o 
   1   3   5      203.76      151.14      5.00 o 
   2   3   5       63.59       53.95      1.67 o 
   3   3   5      243.44      228.44      8.13 o 
   4   3   5     2987.89     3364.38    114.76 o 
   5   3   5      186.99      174.31      6.46 o 
   6   3   5      383.31      418.96     20.60 o 
   8   3   5      241.82      215.09     11.04 o 
   9   3   5       54.24       43.95      3.12 o 
  10   3   5       36.74       26.14      2.56 o 
  11   3   5       10.40        7.46      1.65 o 
  -8   4   5      137.53      144.72      7.71 o 
  -7   4   5        6.47        3.56      1.87 o 
  -6   4   5      898.44     1035.97     45.12 o 
  -5   4   5     1286.59     1443.62     62.34 o 
  -4   4   5     1405.94     1534.19     49.49 o 
  -3   4   5      852.53      823.53     31.86 o 
  -2   4   5      595.20      606.15     19.79 o 
  -1   4   5      572.31      557.05     15.00 o 
   0   4   5      703.53      631.96     17.03 o 
   1   4   5      187.42      161.54      4.52 o 
   2   4   5      599.73      542.93     14.64 o 
   3   4   5     2720.73     2901.48     99.08 o 
   4   4   5       73.66       86.11      3.54 o 
   5   4   5      778.81      848.88     29.32 o 
   6   4   5     1353.86     1510.15     72.41 o 
   8   4   5      268.63      269.55     13.76 o 
   9   4   5      251.31      264.36     13.51 o 
  10   4   5       45.17       33.17      3.17 o 
  11   4   5       77.09       55.76      3.98 o 
  -8   5   5       14.11       24.01      2.87 o 
  -7   5   5       15.55       18.53      2.69 o 
  -6   5   5      193.65      219.10     10.48 o 
  -5   5   5      204.05      238.72     11.14 o 
  -4   5   5      544.61      599.23     26.27 o 
  -3   5   5       86.50       87.80      3.35 o 
  -2   5   5       20.11       21.95      1.25 o 
  -1   5   5     1193.06     1137.76     30.48 o 
   0   5   5      701.98      664.10     17.89 o 
   1   5   5       15.70       16.42      0.89 o 
   2   5   5      336.08      326.98      8.96 o 
   3   5   5       15.81       15.08      1.18 o 
   4   5   5      192.81      241.83      8.74 o 
   5   5   5       38.54       46.58      3.49 o 
   6   5   5      536.72      625.63     30.50 o 
   7   5   5       25.27       26.94      2.86 o 
   8   5   5        8.29        9.52      2.01 o 
   9   5   5       21.82       24.38      2.64 o 
  10   5   5       13.12       11.14      2.38 o 
  -7   6   5       38.72       46.08      3.85 o 
  -6   6   5      198.43      220.54     10.48 o 
  -5   6   5       32.34       31.75      2.65 o 
  -4   6   5      431.01      439.88     19.49 o 
  -3   6   5     1322.93     1336.39     57.56 o 
  -2   6   5       54.34       48.96      1.78 o 
  -1   6   5     1476.33     1360.99     36.48 o 
   0   6   5      876.65      866.95     23.34 o 
   1   6   5       41.63       44.35      1.61 o 
   2   6   5     1052.76     1018.89     27.38 o 
   3   6   5      823.46      834.62     28.83 o 
   4   6   5        6.04        5.26      1.47 o 
   5   6   5      625.07      644.08     31.28 o 
   6   6   5      400.02      442.59     21.88 o 
   7   6   5       40.54       50.56      3.86 o 
   8   6   5      303.41      363.35     18.38 o 
   9   6   5      280.83      325.61     16.69 o 
  10   6   5       13.41       18.89      2.98 o 
  -6   7   5        0.94       -0.22      1.90 o 
  -5   7   5      116.86      124.86      6.34 o 
  -4   7   5       97.52       98.31      5.09 o 
  -3   7   5       66.35       61.04      3.41 o 
  -2   7   5      254.61      260.48      9.37 o 
  -1   7   5       79.56       75.05      2.89 o 
   0   7   5        1.13        0.35      0.62 o 
   1   7   5      518.77      506.08     13.73 o 
   2   7   5      910.22      913.27     24.55 o 
   3   7   5       91.82       82.47      4.82 o 
   4   7   5      558.91      579.48     28.21 o 
   5   7   5      175.21      207.59     10.77 o 
   6   7   5        1.58        0.81      1.85 o 
   7   7   5      186.74      211.22     11.11 o 
   8   7   5       70.42       75.71      5.15 o 
   9   7   5        0.05       -1.62      2.51 o 
  10   7   5        9.81       13.53      3.05 o 
  -5   8   5       49.49       51.30      3.50 o 
  -4   8   5        3.31        4.09      1.43 o 
  -3   8   5       57.87       58.37      3.44 o 
  -2   8   5       74.09       71.58      3.37 o 
  -1   8   5       54.11       52.16      2.31 o 
   0   8   5       33.82       34.30      1.85 o 
   1   8   5      238.82      241.03      6.77 o 
   2   8   5      126.50      116.37      6.38 o 
   3   8   5       67.31       57.11      3.77 o 
   4   8   5      267.41      245.76     12.48 o 
   5   8   5      435.52      458.46     22.61 o 
   6   8   5        5.68        6.46      2.20 o 
   7   8   5      151.40      154.92      8.70 o 
   8   8   5       52.88       57.38      4.49 o 
   9   8   5        0.26       -0.70      2.40 o 
  -4   9   5      127.22      117.82      6.09 o 
  -3   9   5      160.46      162.05      7.82 o 
  -2   9   5      473.53      504.04     20.06 o 
  -1   9   5      133.13      142.04      5.17 o 
   0   9   5      317.98      316.46     10.53 o 
   1   9   5      448.28      483.35     15.79 o 
   2   9   5       63.05       72.55      4.44 o 
   3   9   5      237.27      236.17     12.08 o 
   4   9   5      408.69      419.47     20.70 o 
   5   9   5        5.63        6.96      1.87 o 
   6   9   5      236.25      244.65     12.66 o 
   7   9   5      219.29      243.45     12.75 o 
   8   9   5        1.05        0.34      2.62 o 
  -3  10   5      157.55      190.66      9.14 o 
  -2  10   5        1.76        3.74      1.74 o 
  -1  10   5      117.43      129.16      4.88 o 
   0  10   5      250.85      270.55     10.81 o 
   1  10   5       48.49       54.42      3.93 o 
   2  10   5      113.74      102.57      6.02 o 
   3  10   5      391.51      375.65     18.73 o 
   4  10   5       28.01       30.91      3.30 o 
   5  10   5       18.12       20.98      2.76 o 
   6  10   5      168.26      165.57      9.16 o 
   7  10   5       12.66       13.01      2.84 o 
  -1  11   5        2.06        3.30      1.45 o 
   0  11   5      132.41      146.10      5.47 o 
   1  11   5       73.31       70.01      4.78 o 
   2  11   5       52.81       54.08      4.12 o 
   3  11   5      257.30      248.26     12.85 o 
   4  11   5       62.58       61.86      4.59 o 
   5  11   5       74.93       77.20      5.11 o 
  -2  -9   6       90.39       97.24      6.21 o 
  -1  -9   6      160.45      169.95      9.50 o 
   0  -9   6        0.95        2.07      2.62 o 
   1  -9   6       58.11       57.23      4.52 o 
   2  -9   6       55.52       57.38      4.59 o 
   3  -9   6        0.76       -0.15      2.36 o 
   4  -9   6        7.32        6.98      2.71 o 
  -4  -8   6       61.03       61.72      5.28 o 
  -3  -8   6        7.97        4.75      2.64 o 
  -2  -8   6       49.39       48.68      4.14 o 
  -1  -8   6      138.28      157.37      8.69 o 
   0  -8   6       24.24       24.81      2.97 o 
   1  -8   6        9.05        7.31      2.34 o 
   2  -8   6       15.26       14.56      2.32 o 
   3  -8   6        0.06       -0.44      1.80 o 
   4  -8   6        3.79        4.90      2.38 o 
   5  -8   6        8.30        5.11      2.25 o 
   6  -8   6        0.05       -1.14      2.50 o 
  -5  -7   6      144.27      151.07      9.16 o 
  -4  -7   6       46.08       47.84      4.74 o 
  -3  -7   6       22.45       22.72      3.17 o 
  -2  -7   6      234.10      261.69      9.59 o 
  -1  -7   6      148.75      170.72      6.52 o 
   0  -7   6      195.45      206.23     10.70 o 
   1  -7   6      644.66      633.45     30.79 o 
   2  -7   6       77.33       72.96      4.59 o 
   3  -7   6      131.69      116.00      6.49 o 
   4  -7   6      433.01      447.67     22.21 o 
   5  -7   6       72.87       83.42      5.51 o 
   6  -7   6       78.39       87.82      6.09 o 
   7  -7   6      137.03      159.61      9.58 o 
  -6  -6   6      185.00      188.27     10.99 o 
  -5  -6   6      114.90      134.00      8.34 o 
  -4  -6   6       57.82       63.23      5.22 o 
  -3  -6   6      444.16      490.37     24.89 o 
  -2  -6   6       56.28       66.55      3.20 o 
  -1  -6   6      179.41      192.45      7.14 o 
   0  -6   6      202.69      190.93      7.06 o 
   1  -6   6        4.94        3.53      1.72 o 
   2  -6   6       27.80       23.34      2.39 o 
   3  -6   6       10.55        9.12      1.81 o 
   4  -6   6       33.24       29.39      3.08 o 
   5  -6   6        3.93        2.40      2.14 o 
   6  -6   6       10.70       10.14      2.38 o 
   7  -6   6        1.39        0.93      2.60 o 
   8  -6   6       15.04       21.10      3.26 o 
  -7  -5   6       13.02        9.89      3.46 o 
  -6  -5   6       98.08      116.71      7.82 o 
  -5  -5   6      206.61      213.81     11.97 o 
  -4  -5   6        1.52        4.22      2.65 o 
  -3  -5   6      348.18      393.10     20.11 o 
  -2  -5   6      210.14      205.32      7.51 o 
  -1  -5   6       11.06       13.23      1.36 o 
   0  -5   6      348.78      356.61     12.53 o 
   1  -5   6      561.08      545.50     21.63 o 
   2  -5   6        1.57        0.47      1.13 o 
   3  -5   6      462.04      464.66     22.74 o 
   4  -5   6       14.54       11.92      2.14 o 
   5  -5   6      144.64      162.09      8.92 o 
   6  -5   6       77.45       85.40      5.63 o 
   7  -5   6      164.61      189.67     10.57 o 
   8  -5   6        0.78        0.85      2.47 o 
   9  -5   6       22.40       26.69      3.54 o 
  -7  -4   6       94.75      113.10      7.57 o 
  -6  -4   6      245.78      303.95     16.33 o 
  -5  -4   6        5.68        2.79      2.79 o 
  -4  -4   6      374.64      448.01     22.78 o 
  -3  -4   6      501.06      631.73     31.60 o 
  -2  -4   6        7.41        5.90      1.13 o 
  -1  -4   6     1199.97     1304.07     44.64 o 
   0  -4   6      155.91      135.29      5.04 o 
   1  -4   6       45.04       37.51      2.12 o 
   2  -4   6      377.31      317.33     11.17 o 
   3  -4   6      113.02      108.51     10.85 o 
   4  -4   6       10.85       10.71      1.76 o 
   5  -4   6       32.51       34.21      3.16 o 
   6  -4   6      500.70      563.22     27.84 o 
   7  -4   6        3.81        5.65      2.09 o 
   8  -4   6       66.42       73.88      5.36 o 
   9  -4   6        7.26        6.02      2.82 o 
  -8  -3   6       46.86       54.42      5.67 o 
  -7  -3   6       90.17      115.92      7.42 o 
  -6  -3   6       23.64       25.28      3.54 o 
  -5  -3   6       16.17       17.12      2.68 o 
  -4  -3   6      263.34      337.61     17.40 o 
  -3  -3   6       42.77       44.34      3.64 o 
  -2  -3   6      296.65      327.98     11.47 o 
  -1  -3   6       92.07       88.24      3.40 o 
   0  -3   6      156.51      169.03      6.11 o 
   1  -3   6       80.93       80.13      3.21 o 
   2  -3   6       75.29       78.77      3.17 o 
   3  -3   6        2.22        1.16      0.78 o 
   4  -3   6      101.11      113.34      4.37 o 
   5  -3   6       95.56       93.63      5.65 o 
   6  -3   6      105.00      108.26      6.45 o 
   7  -3   6      231.24      252.46     13.22 o 
   8  -3   6       24.73       20.22      2.98 o 
   9  -3   6        6.57        3.78      2.49 o 
  10  -3   6       13.60        9.74      2.83 o 
  -8  -2   6       13.54       13.43      3.02 o 
  -7  -2   6       75.16       82.77      6.01 o 
  -6  -2   6        0.39        3.21      2.55 o 
  -5  -2   6       18.39       18.05      2.43 o 
  -4  -2   6      567.86      638.54     31.87 o 
  -3  -2   6       15.03       14.05      1.81 o 
  -2  -2   6       72.00       64.78      4.05 o 
  -1  -2   6      504.66      499.16     17.26 o 
   0  -2   6      448.92      435.51     15.11 o 
   1  -2   6     1865.25     1869.96     63.90 o 
   2  -2   6       64.37       45.49      2.13 o 
   3  -2   6      233.75      255.72      9.10 o 
   4  -2   6      927.96      922.77     31.72 o 
   5  -2   6      289.09      288.34     10.26 o 
   6  -2   6       66.17       63.59      4.40 o 
   7  -2   6      231.81      215.73     11.39 o 
   8  -2   6     1079.21     1003.44     48.77 o 
   9  -2   6        0.04       -1.35      2.02 o 
  10  -2   6        0.51       -0.14      2.20 o 
  -8  -1   6      272.83      295.19     15.56 o 
  -7  -1   6       33.37       34.47      3.75 o 
  -6  -1   6      558.70      613.16     30.74 o 
  -5  -1   6     1137.58     1232.50     60.79 o 
  -4  -1   6       11.12       11.36      1.96 o 
  -3  -1   6      330.76      294.50     14.99 o 
  -2  -1   6     2966.50     2974.88    145.64 o 
  -1  -1   6      466.35      404.07     14.02 o 
   0  -1   6      680.40      641.67     27.00 o 
   1  -1   6      831.72      766.46     32.13 o 
   2  -1   6      191.45      197.53      9.83 o 
   3  -1   6      224.47      288.84     13.65 o 
   4  -1   6      707.55      698.34     24.12 o 
   5  -1   6        9.98       11.08      1.01 o 
   6  -1   6      528.10      571.44     19.92 o 
   7  -1   6      180.33      164.06      8.97 o 
   8  -1   6       80.53       65.32      4.66 o 
   9  -1   6       98.55       82.11      5.31 o 
  10  -1   6       35.19       28.99      3.23 o 
  11  -1   6       23.16       20.15      2.76 o 
  -8   0   6       80.01       73.86      5.04 o 
  -7   0   6      388.30      393.17     19.95 o 
  -6   0   6        4.16        5.92      1.79 o 
  -5   0   6       53.10       46.17      3.34 o 
  -4   0   6      127.91      127.00      7.01 o 
  -3   0   6       20.94       16.48      1.94 o 
  -2   0   6     1139.55     1058.96     52.23 o 
  -1   0   6      356.62      344.66     26.72 o 
   0   0   6      348.68      327.63     22.46 o 
   1   0   6      287.59      261.89      9.61 o 
   2   0   6       17.38       16.18      1.77 o 
   3   0   6      466.71      462.33     16.06 o 
   4   0   6       77.21       71.13      2.92 o 
   5   0   6      312.27      348.75     12.32 o 
   6   0   6      144.33      128.30      8.82 o 
   7   0   6       39.77       32.91      3.16 o 
   8   0   6      489.16      429.03     21.41 o 
   9   0   6       21.68       18.94      2.60 o 
  10   0   6      471.17      404.92     20.38 o 
  11   0   6        4.86        3.89      2.36 o 
  -8   1   6       17.42       16.26      2.39 o 
  -7   1   6       11.82       10.93      2.14 o 
  -6   1   6      285.45      278.70     14.30 o 
  -5   1   6      106.58       98.52      5.64 o 
  -4   1   6       21.14       19.36      2.13 o 
  -3   1   6      214.00      186.92      9.80 o 
  -2   1   6      826.08      829.10     40.99 o 
  -1   1   6       12.79       19.87      3.16 o 
   0   1   6     2350.53     2277.02    137.17 o 
   1   1   6     2074.10     1916.82     65.40 o 
   2   1   6     1565.95     1660.54     56.78 o 
   3   1   6     2369.37     2143.71     73.26 o 
   4   1   6        4.11        1.92      0.74 o 
   5   1   6       54.61       32.74      1.83 o 
   6   1   6     1517.56     1555.86     53.41 o 
   7   1   6       41.38       34.29      3.16 o 
   8   1   6       34.39       34.72      3.28 o 
   9   1   6      201.63      217.98     11.57 o 
  10   1   6       12.38       10.85      2.43 o 
  11   1   6        8.21       14.56      2.72 o 
  -8   2   6       62.43       39.26      2.95 o 
  -7   2   6       67.53       49.98      3.04 o 
  -6   2   6       13.34        7.51      1.76 o 
  -5   2   6       13.40       12.23      1.72 o 
  -4   2   6      685.14      620.05     30.87 o 
  -3   2   6      303.07      298.42     15.17 o 
  -1   2   6     1461.89     1229.44     76.62 o 
   0   2   6     1049.82      956.72     32.79 o 
   1   2   6      142.97      177.47      6.06 o 
   2   2   6      449.41      398.78     10.77 o 
   3   2   6       12.24       13.13      1.84 o 
   4   2   6        0.41       -0.05      0.68 o 
   5   2   6       74.29       62.42      4.24 o 
   6   2   6       38.71       27.27      1.93 o 
   7   2   6      358.73      380.77     18.99 o 
   8   2   6       71.04       68.30      4.59 o 
   9   2   6       15.41       17.54      2.54 o 
  10   2   6        0.52       -1.68      1.99 o 
  11   2   6        3.52        8.39      2.40 o 
  -8   3   6       10.98        8.04      2.01 o 
  -7   3   6        2.66        1.83      1.85 o 
  -6   3   6       13.15       12.93      1.98 o 
  -5   3   6        2.54        1.68      1.06 o 
  -4   3   6       53.14       52.88      2.42 o 
  -3   3   6       33.52       34.07      1.85 o 
  -2   3   6      257.97      249.32      8.38 o 
  -1   3   6      263.61      233.03      9.97 o 
   0   3   6       89.69       96.00      2.82 o 
   1   3   6       22.85       17.00      0.86 o 
   2   3   6     2757.10     2708.17     72.08 o 
   3   3   6      798.82      780.27     26.90 o 
   4   3   6       58.20       56.75      2.55 o 
   5   3   6      471.36      467.82     23.50 o 
   6   3   6      213.63      239.94      8.78 o 
   7   3   6        2.48        2.97      1.77 o 
  10   3   6        5.02        2.95      1.33 o 
  11   3   6       27.05       16.46      1.98 o 
  -7   4   6      220.44      233.81     11.24 o 
  -6   4   6        8.40        6.62      1.90 o 
  -5   4   6      160.82      180.07      8.79 o 
  -4   4   6      938.23      991.72     32.34 o 
  -3   4   6      107.50      108.74      4.05 o 
  -2   4   6      614.12      614.14     20.03 o 
  -1   4   6      678.35      667.32     20.56 o 
   0   4   6        3.94        4.06      0.54 o 
   1   4   6     2043.15     1968.74     52.53 o 
   2   4   6      888.24      883.99     23.64 o 
   3   4   6      548.19      524.43     18.23 o 
   4   4   6     2670.63     2790.76     95.39 o 
   5   4   6      458.42      482.39     16.95 o 
   6   4   6      214.89      247.15     12.61 o 
   7   4   6     1090.47     1172.98     56.53 o 
   8   4   6      212.13      199.01     10.52 o 
   9   4   6      132.48      117.10      6.65 o 
  10   4   6      159.24      130.82      7.33 o 
  11   4   6       11.48        7.49      1.90 o 
  -7   5   6        4.43        5.85      2.20 o 
  -6   5   6       46.23       51.63      3.96 o 
  -5   5   6      162.35      186.56      9.09 o 
  -4   5   6        6.06        6.39      1.57 o 
  -3   5   6      420.90      426.77     14.13 o 
  -2   5   6      260.90      246.94      8.38 o 
  -1   5   6      155.07      156.15      4.46 o 
   0   5   6      817.08      760.16     20.47 o 
   1   5   6      375.57      392.89     10.71 o 
   2   5   6        6.05        4.98      0.88 o 
   3   5   6       61.18       52.18      2.41 o 
   4   5   6      246.08      258.09      9.30 o 
   5   5   6        0.59        3.26      1.06 o 
   6   5   6        2.27        3.68      1.55 o 
   7   5   6       57.88       65.42      4.59 o 
   8   5   6        1.09        2.32      1.99 o 
   9   5   6        7.31        9.29      2.31 o 
  10   5   6        0.98        0.00      1.99 o 
  -6   6   6       13.63       17.55      2.43 o 
  -5   6   6      148.78      164.35      8.19 o 
  -4   6   6       54.46       51.21      3.33 o 
  -3   6   6      195.34      192.88      9.00 o 
  -2   6   6     1223.41     1243.11     40.41 o 
  -1   6   6      207.75      211.43      5.95 o 
   0   6   6     1278.18     1246.10     33.40 o 
   1   6   6     1263.71     1264.05     33.83 o 
   2   6   6       47.11       48.55      1.74 o 
   3   6   6      753.86      751.11     25.98 o 
   4   6   6     1181.13     1269.99     43.71 o 
   5   6   6        0.56        2.80      1.47 o 
   6   6   6      182.85      214.01     11.14 o 
   7   6   6      365.56      424.85     21.22 o 
   8   6   6        0.38        0.36      1.95 o 
   9   6   6       69.87       78.04      5.48 o 
  10   6   6      104.94      108.55      6.64 o 
  -6   7   6      134.86      154.45      7.90 o 
  -5   7   6       18.77       18.28      2.21 o 
  -4   7   6      115.96      121.97      6.28 o 
  -3   7   6      277.66      290.73     13.18 o 
  -2   7   6        2.77        3.01      1.29 o 
  -1   7   6      128.98      120.65      3.63 o 
   0   7   6      136.41      138.21      4.07 o 
   1   7   6        0.90        0.50      0.64 o 
   2   7   6      391.86      395.19     10.83 o 
   3   7   6      783.63      817.14     28.30 o 
   4   7   6      174.11      189.00      9.88 o 
   5   7   6      635.89      682.25     33.19 o 
   6   7   6      251.61      265.98     13.61 o 
   7   7   6        3.44        2.06      2.21 o 
   8   7   6      206.51      247.46     13.08 o 
   9   7   6       22.54       24.35      3.10 o 
  -5   8   6       32.73       44.08      3.43 o 
  -4   8   6       95.38       99.91      5.37 o 
  -3   8   6       26.42       23.55      2.36 o 
  -2   8   6       65.56       61.97      3.61 o 
  -1   8   6      372.01      358.24     16.72 o 
   0   8   6       82.59       85.66      3.35 o 
   1   8   6       55.27       56.71      5.20 o 
   2   8   6      161.73      159.36      4.70 o 
   3   8   6       41.38       42.00      3.08 o 
   4   8   6       16.41       18.57      2.13 o 
   5   8   6        8.98        7.35      2.12 o 
   6   8   6      141.20      149.67      8.28 o 
   7   8   6       15.41       20.69      2.71 o 
   8   8   6       22.83       28.27      3.49 o 
   9   8   6       22.10       25.39      3.63 o 
  -4   9   6      111.63      117.88      6.12 o 
  -3   9   6      135.82      142.14      7.07 o 
  -2   9   6      142.26      141.53      6.93 o 
  -1   9   6      599.94      648.50     22.90 o 
   0   9   6       62.82       73.11      3.10 o 
   1   9   6      140.65      137.25      4.97 o 
   2   9   6      434.33      463.71     22.82 o 
   3   9   6       72.81       88.32      5.39 o 
   4   9   6       85.89       81.36      5.10 o 
   5   9   6      518.56      548.34     26.95 o 
   6   9   6        8.64        8.82      2.46 o 
   7   9   6       42.86       50.56      4.48 o 
   8   9   6      138.19      166.08      9.60 o 
  -2  10   6      306.96      374.76     16.90 o 
  -1  10   6       13.87       20.01      2.09 o 
   0  10   6       75.10       80.60      3.43 o 
   1  10   6      613.31      669.53     21.74 o 
   2  10   6       25.76       27.61      2.86 o 
   3  10   6      166.78      143.99      7.99 o 
   4  10   6      295.68      289.86     14.75 o 
   5  10   6        5.89        6.58      2.07 o 
   6  10   6      231.77      215.77     11.46 o 
   0  11   6        5.81        5.76      1.78 o 
   1  11   6      135.70      146.43      8.23 o 
   2  11   6        5.47        7.35      2.31 o 
   3  11   6        3.48        4.24      1.98 o 
   4  11   6      107.45       97.47      6.16 o 
   1  -9   7       23.20       31.91      3.63 o 
  -3  -8   7       67.74       64.66      5.43 o 
  -2  -8   7        2.07        4.09      2.77 o 
  -1  -8   7       17.28       16.68      2.94 o 
   0  -8   7       57.03       60.66      4.63 o 
   1  -8   7       51.68       62.84      4.75 o 
   2  -8   7       53.23       63.34      4.66 o 
   3  -8   7        2.93        2.01      2.46 o 
   4  -8   7        6.46        4.81      2.49 o 
   5  -8   7        0.89       -0.04      2.21 o 
  -4  -7   7       64.36       74.97      5.56 o 
  -3  -7   7       81.93      101.25      6.77 o 
  -2  -7   7       25.99       21.97      3.13 o 
  -1  -7   7      127.32      150.73      5.96 o 
   0  -7   7      128.60      146.23      8.06 o 
   1  -7   7       40.66       42.51      3.70 o 
   2  -7   7      279.79      264.34     13.47 o 
   3  -7   7      367.94      396.76     19.81 o 
   4  -7   7       94.12       99.53      6.18 o 
   5  -7   7      405.64      473.64     23.69 o 
   6  -7   7       61.52       72.57      5.48 o 
  -5  -6   7      183.76      180.00     10.34 o 
  -4  -6   7      179.48      196.73     11.12 o 
  -3  -6   7       39.97       46.01      4.45 o 
  -2  -6   7      170.60      171.08      9.43 o 
  -1  -6   7      277.68      296.60     11.57 o 
   0  -6   7       81.24       73.00      3.40 o 
   1  -6   7      339.27      342.95     17.05 o 
   2  -6   7       25.54       25.54      2.61 o 
   3  -6   7        1.52        0.60      1.91 o 
   4  -6   7      722.46      829.59     40.34 o 
   5  -6   7        7.56        4.11      2.27 o 
   6  -6   7       44.03       46.46      4.15 o 
   7  -6   7       13.39       16.46      3.06 o 
   8  -6   7        8.26       16.21      3.30 o 
  -6  -5   7       21.07       24.23      4.13 o 
  -5  -5   7       48.94       51.23      4.74 o 
  -4  -5   7       85.27       87.35      6.16 o 
  -3  -5   7        0.81       -0.70      2.16 o 
  -2  -5   7      161.73      164.29      9.12 o 
  -1  -5   7      626.43      638.05     22.12 o 
   0  -5   7        7.35        6.96      1.64 o 
   1  -5   7      138.54      135.58      5.18 o 
   2  -5   7      255.47      256.83     10.58 o 
   3  -5   7       39.80       40.65      3.27 o 
   4  -5   7      115.20      107.14      6.16 o 
   5  -5   7      185.64      197.85     10.62 o 
   6  -5   7       35.84       47.33      4.26 o 
   7  -5   7       34.03       42.59      4.01 o 
   8  -5   7       71.53       81.07      5.65 o 
  -6  -4   7       90.78      105.35      7.35 o 
  -5  -4   7      102.14      116.52      7.55 o 
  -4  -4   7        3.68        4.97      2.40 o 
  -3  -4   7      276.40      311.38     16.19 o 
  -2  -4   7      524.34      567.38     28.44 o 
  -1  -4   7        0.52        1.13      1.09 o 
   0  -4   7      379.46      355.68     17.77 o 
   1  -4   7     1438.25     1457.88     49.96 o 
   2  -4   7        0.28        0.93      0.90 o 
   3  -4   7      348.17      306.17     35.38 o 
   4  -4   7      611.97      616.91     30.11 o 
   5  -4   7       12.39       12.02      2.06 o 
   6  -4   7      963.53     1092.33     52.88 o 
   7  -4   7        8.83        8.54      2.18 o 
   8  -4   7        0.35       -1.54      2.29 o 
   9  -4   7       51.65       63.74      5.33 o 
  -7  -3   7       48.99       68.45      6.09 o 
  -6  -3   7      246.59      293.08     15.77 o 
  -5  -3   7       26.88       26.99      3.49 o 
  -4  -3   7      222.35      235.33     12.60 o 
  -3  -3   7       40.44       39.50      3.67 o 
  -2  -3   7       46.08       45.82      3.46 o 
  -1  -3   7      254.30      225.75      8.09 o 
   0  -3   7      111.06      105.23      4.05 o 
   1  -3   7       83.72       85.28      3.41 o 
   2  -3   7     1074.79     1069.75     36.76 o 
   3  -3   7       68.30       58.17      6.36 o 
   4  -3   7       75.69       72.27      3.09 o 
   5  -3   7      139.02      153.36      8.37 o 
   6  -3   7      107.32      110.31      6.41 o 
   7  -3   7       27.81       25.51      2.94 o 
   8  -3   7       67.69       77.17      5.48 o 
   9  -3   7        5.58        4.57      2.57 o 
  10  -3   7       14.17       10.85      2.97 o 
  -7  -2   7        8.12        8.08      2.93 o 
  -6  -2   7       51.88       57.09      4.95 o 
  -5  -2   7       19.00       31.00      3.37 o 
  -4  -2   7       83.36       87.30      5.59 o 
  -3  -2   7       38.26       33.08      3.28 o 
  -2  -2   7        8.16       10.11      1.96 o 
  -1  -2   7      188.54      142.00      7.71 o 
   0  -2   7      194.32      185.28      8.12 o 
   1  -2   7      499.53      512.23     22.21 o 
   2  -2   7      406.92      387.97     13.57 o 
   3  -2   7     1349.37     1356.34     90.86 o 
   4  -2   7      110.54      107.19      4.18 o 
   5  -2   7       43.29       44.29      2.18 o 
   6  -2   7     1079.98     1135.59     54.77 o 
   7  -2   7        6.84        6.50      2.09 o 
   8  -2   7      136.31      142.02      8.18 o 
   9  -2   7        1.28       -1.48      2.10 o 
  10  -2   7        4.72        0.88      2.10 o 
  -7  -1   7      270.51      276.92     14.74 o 
  -6  -1   7      230.11      220.74     11.83 o 
  -5  -1   7      276.56      286.73     14.97 o 
  -4  -1   7     2216.01     2319.27    113.87 o 
  -3  -1   7      291.76      281.23     14.47 o 
  -2  -1   7     1881.67     1758.65     86.45 o 
  -1  -1   7     1362.50     1179.05     58.15 o 
   0  -1   7      184.84      169.36      9.16 o 
   1  -1   7      793.16      679.13     42.63 o 
   2  -1   7     1747.24     1588.67    105.48 o 
   3  -1   7       25.97       28.39      1.96 o 
   4  -1   7      502.42      569.99     19.81 o 
   5  -1   7      302.06      296.88     10.55 o 
   6  -1   7       24.47       20.31      1.56 o 
   7  -1   7      427.16      502.36     17.68 o 
   8  -1   7      110.72      106.08      6.47 o 
   9  -1   7        7.76        6.96      2.27 o 
  10  -1   7      170.58      154.29      8.90 o 
  -7   0   7      133.14      128.87      7.64 o 
  -6   0   7      121.31      130.74      7.62 o 
  -5   0   7        2.73        3.43      2.05 o 
  -4   0   7      155.39      141.25      7.93 o 
  -3   0   7       36.23       41.57      3.41 o 
  -2   0   7       10.95       10.21      1.63 o 
  -1   0   7      123.88      103.43      5.78 o 
   0   0   7       54.96       50.76      8.05 o 
   1   0   7      293.05      270.56     15.60 o 
   2   0   7        9.16        8.16      0.82 o 
   3   0   7        1.72        2.42      0.77 o 
   4   0   7      193.46      164.15      6.03 o 
   5   0   7       41.53       49.74      2.38 o 
   6   0   7       24.77       26.18      1.81 o 
   7   0   7        1.59        1.59      1.01 o 
   8   0   7      188.25      160.31      8.84 o 
   9   0   7       11.85        8.57      2.25 o 
  10   0   7       11.29        7.68      2.12 o 
  11   0   7       33.99       33.42      3.60 o 
  -7   1   7        7.86        5.22      2.20 o 
  -6   1   7        5.47        5.40      2.16 o 
  -5   1   7      183.19      157.59      8.68 o 
  -4   1   7      253.65      206.78     10.97 o 
  -3   1   7       83.90       69.96      4.36 o 
  -2   1   7      587.81      630.80     31.35 o 
  -1   1   7      558.39      614.77     30.50 o 
   0   1   7      659.31      629.13     67.36 o 
   1   1   7      501.65      439.27     20.34 o 
   2   1   7      859.16      880.12     30.27 o 
   3   1   7      240.45      216.66      7.77 o 
   4   1   7     2915.56     3132.17    106.88 o 
   5   1   7      137.61      119.99      4.62 o 
   6   1   7        4.08        6.80      1.09 o 
   7   1   7      603.83      605.05     24.36 o 
   8   1   7       92.24       78.81      5.14 o 
   9   1   7        9.78       11.58      2.18 o 
  10   1   7       13.92       13.63      2.62 o 
  11   1   7       17.31       20.34      3.08 o 
  -7   2   7        0.46        2.40      1.07 o 
  -6   2   7      393.80      338.85     17.35 o 
  -5   2   7      439.32      394.98     20.02 o 
  -4   2   7      429.59      430.64     21.68 o 
  -3   2   7      802.75      766.32     37.93 o 
  -2   2   7      359.22      359.66     18.10 o 
  -1   2   7        2.70        0.76      1.19 o 
   0   2   7      660.92      521.29     18.02 o 
   1   2   7       32.82       24.50      1.06 o 
   2   2   7        1.31        2.30      1.78 o 
   3   2   7      268.94      235.39      8.42 o 
   4   2   7        6.66        3.30      1.86 o 
   5   2   7      142.62      130.68      4.98 o 
   6   2   7       90.22       73.85      3.26 o 
   7   2   7      130.24      125.34      5.04 o 
   8   2   7       69.98       77.64      5.17 o 
   9   2   7       48.55       48.50      3.90 o 
  10   2   7        3.99        4.59      2.01 o 
  11   2   7        1.38        2.20      2.32 o 
  -7   3   7       35.66       25.87      2.65 o 
  -6   3   7       55.27       52.28      2.54 o 
  -5   3   7       64.07       60.58      2.72 o 
  -4   3   7       97.86       95.75      3.72 o 
  -3   3   7      106.79      110.70      4.16 o 
  -2   3   7       15.81       15.53      1.19 o 
  -1   3   7      401.42      395.36     13.03 o 
   0   3   7      509.01      462.44     16.45 o 
   1   3   7       27.05       23.43      1.07 o 
   2   3   7        6.60        7.94      0.58 o 
   3   3   7      191.99      179.66      6.54 o 
   4   3   7      371.30      355.64     12.53 o 
   5   3   7        4.20        4.94      1.43 o 
   6   3   7      110.79      111.90      4.51 o 
   7   3   7       45.94       44.94      2.44 o 
   8   3   7        2.51        0.85      1.91 o 
   9   3   7       16.69       18.10      2.64 o 
  10   3   7       11.42        5.21      1.44 o 
  11   3   7        1.08       -0.33      1.37 o 
  -7   4   7       77.29       81.87      5.17 o 
  -6   4   7      298.23      296.35     13.78 o 
  -5   4   7       43.94       38.98      3.13 o 
  -4   4   7      161.39      165.76      5.94 o 
  -3   4   7      800.48      884.27     28.92 o 
  -2   4   7        7.77        8.85      1.02 o 
  -1   4   7      501.58      464.42     15.28 o 
   0   4   7      390.95      374.37     10.23 o 
   1   4   7      137.88      148.21      4.23 o 
   2   4   7     1890.28     1856.48     49.49 o 
   3   4   7      698.58      660.13     22.86 o 
   4   4   7       34.81       36.21      3.21 o 
   5   4   7     1531.63     1616.17     55.50 o 
   6   4   7      492.27      510.62     17.99 o 
   7   4   7        3.86        6.83      1.91 o 
   8   4   7      520.89      524.30     25.85 o 
   9   4   7      265.11      222.14     11.64 o 
  10   4   7       13.72       12.11      1.99 o 
  11   4   7       72.87       56.21      3.89 o 
  -6   5   7        0.80        0.49      1.83 o 
  -5   5   7      123.98      142.10      7.34 o 
  -4   5   7      120.70      138.00      7.02 o 
  -3   5   7       16.03       12.30      2.14 o 
  -2   5   7      582.00      625.83     20.49 o 
  -1   5   7      287.03      280.84      9.46 o 
   0   5   7       93.87       85.43      2.66 o 
   1   5   7      717.14      671.82     18.12 o 
   2   5   7      180.61      176.33      5.00 o 
   3   5   7       20.42       15.33      1.20 o 
   4   5   7       31.14       25.92      1.87 o 
   5   5   7      154.89      153.90      5.88 o 
   6   5   7       10.05       10.07      1.35 o 
   7   5   7       19.59       19.44      2.50 o 
   8   5   7      118.20      131.43      7.56 o 
   9   5   7        0.15        0.80      2.03 o 
  10   5   7       15.39       16.00      2.35 o 
  -6   6   7        8.63        9.18      2.28 o 
  -5   6   7        5.84        5.37      2.14 o 
  -4   6   7       41.01       44.29      3.45 o 
  -3   6   7       15.01       14.04      1.90 o 
  -2   6   7       23.93       26.92      2.04 o 
  -1   6   7      638.67      641.49     21.07 o 
   0   6   7      463.11      468.03     12.76 o 
   1   6   7      582.84      573.80     15.52 o 
   2   6   7     1236.09     1280.26     37.09 o 
   3   6   7     1523.39     1601.33     54.92 o 
   4   6   7      769.93      810.53     28.11 o 
   5   6   7      942.90     1035.00     35.79 o 
   6   6   7        9.26       10.81      2.20 o 
   7   6   7       36.66       37.11      3.42 o 
   8   6   7      104.46      115.29      6.86 o 
   9   6   7        7.95        5.80      2.51 o 
  10   6   7       53.05       63.41      4.93 o 
  -5   7   7      208.97      239.71     11.41 o 
  -4   7   7      108.89      111.94      6.02 o 
  -3   7   7       62.09       63.06      3.87 o 
  -2   7   7       82.60       84.00      4.49 o 
  -1   7   7       31.80       27.11      1.66 o 
   0   7   7      191.73      195.51      5.61 o 
   1   7   7      216.36      216.93      6.14 o 
   2   7   7        5.92        7.80      0.82 o 
   3   7   7      553.08      557.04     19.49 o 
   4   7   7      465.52      515.23     18.13 o 
   5   7   7       97.38      101.23      5.99 o 
   6   7   7      498.31      609.41     29.91 o 
   7   7   7      326.45      348.15     17.65 o 
   8   7   7       23.67       23.81      2.98 o 
   9   7   7      108.67      132.89      8.07 o 
  -4   8   7       50.63       59.27      3.92 o 
  -3   8   7       63.16       63.87      3.93 o 
  -2   8   7       44.97       43.96      2.94 o 
  -1   8   7       50.92       53.16      3.27 o 
   0   8   7       47.49       59.41      6.27 o 
   1   8   7       88.88       87.75      2.87 o 
   2   8   7        6.91        8.06      0.93 o 
   3   8   7       85.24       84.80      3.67 o 
   4   8   7       25.57       27.92      2.09 o 
   5   8   7      168.18      175.81      9.52 o 
   6   8   7      332.58      376.16     18.92 o 
   7   8   7       22.49       24.57      2.94 o 
   8   8   7        3.58        4.88      2.42 o 
   9   8   7       14.98       23.82      3.32 o 
  -3   9   7       78.17       82.20      4.73 o 
  -2   9   7      220.89      223.12     10.43 o 
  -1   9   7       42.27       42.45      3.04 o 
   0   9   7      321.86      353.89     11.84 o 
   1   9   7      375.87      412.30     13.61 o 
   2   9   7       80.78       76.24      2.67 o 
   3   9   7      564.39      599.43     29.34 o 
   4   9   7      119.37      130.06      7.23 o 
   5   9   7       34.48       39.00      3.41 o 
   6   9   7      233.35      286.81     14.87 o 
   7   9   7       84.29       90.68      6.18 o 
   8   9   7       52.59       74.14      5.48 o 
  -1  10   7      295.37      369.75     16.69 o 
   0  10   7       49.82       68.43      4.19 o 
   1  10   7       54.13       64.62      3.03 o 
   2  10   7      275.09      312.48     15.88 o 
   3  10   7      164.57      177.53      9.64 o 
   4  10   7      177.19      183.54      9.85 o 
   5  10   7      198.38      198.76     10.69 o 
   6  10   7       99.42      102.66      6.36 o 
   2  11   7       50.77       58.03      4.60 o 
   3  11   7       58.23       57.98      4.51 o 
   0  -8   8       10.09       10.58      2.94 o 
   1  -8   8        7.61        7.05      2.36 o 
   2  -8   8        3.55        3.24      2.35 o 
   3  -8   8       37.51       38.09      4.11 o 
  -3  -7   8       59.29       63.39      5.51 o 
  -2  -7   8        7.62       14.94      3.26 o 
  -1  -7   8        2.05        3.27      2.60 o 
   0  -7   8       66.67       78.07      5.40 o 
   1  -7   8      123.05      127.09      7.24 o 
   2  -7   8        9.21       13.50      2.61 o 
   3  -7   8       96.38       98.95      6.17 o 
   4  -7   8       36.08       38.88      3.96 o 
   5  -7   8       28.42       34.73      3.67 o 
   6  -7   8      101.36      123.14      7.78 o 
  -4  -6   8      103.59      100.95      7.12 o 
  -3  -6   8      209.30      217.04     12.09 o 
  -2  -6   8       10.52       10.84      2.93 o 
  -1  -6   8      445.13      439.10     22.48 o 
   0  -6   8       26.74       29.65      2.30 o 
   1  -6   8       54.55       55.34      4.23 o 
   2  -6   8      427.47      445.28     22.03 o 
   3  -6   8        1.52       -0.40      2.06 o 
   4  -6   8       46.30       45.93      3.94 o 
   5  -6   8        5.05        1.03      2.25 o 
   6  -6   8      139.37      151.59      8.88 o 
   7  -6   8       19.29       21.15      3.26 o 
  -5  -5   8       14.04       11.40      3.75 o 
  -4  -5   8      101.98      104.65      6.89 o 
  -3  -5   8       92.68       86.40      6.12 o 
  -2  -5   8        0.96       -0.05      2.17 o 
  -1  -5   8       43.81       35.23      3.65 o 
   0  -5   8       35.59       33.94      2.22 o 
   1  -5   8      139.50      130.30      5.07 o 
   2  -5   8       38.47       39.14      3.24 o 
   3  -5   8       57.35       52.83      3.89 o 
   4  -5   8        9.94        8.32      2.18 o 
   5  -5   8        4.96        4.97      2.27 o 
   6  -5   8        7.87        6.79      2.13 o 
   7  -5   8       21.51       24.60      2.98 o 
   8  -5   8        4.07        5.37      2.62 o 
  -6  -4   8       20.41       21.22      3.78 o 
  -5  -4   8       14.54       18.30      3.38 o 
  -4  -4   8      251.65      266.08     14.39 o 
  -3  -4   8        1.96        1.41      2.64 o 
  -2  -4   8      112.81      105.75      6.41 o 
  -1  -4   8      560.97      551.49     27.80 o 
   0  -4   8       10.81       14.19      1.46 o 
   1  -4   8      442.49      435.03     15.23 o 
   2  -4   8      280.77      277.90      9.93 o 
   3  -4   8       60.31       51.70      2.62 o 
   4  -4   8      255.99      267.03     13.61 o 
   5  -4   8        4.93        5.67      2.05 o 
   6  -4   8       95.75      101.73      6.16 o 
   7  -4   8        9.07        4.26      2.24 o 
   8  -4   8      120.38      136.24      8.10 o 
   9  -4   8        0.14        0.45      2.24 o 
  -6  -3   8       76.82       88.29      6.73 o 
  -5  -3   8      108.36      117.49      7.42 o 
  -4  -3   8        4.62        4.52      2.44 o 
  -3  -3   8        2.80        0.73      2.10 o 
  -2  -3   8      139.92      137.88      7.81 o 
  -1  -3   8       67.71       52.98      3.82 o 
   0  -3   8      322.80      317.06     11.24 o 
   1  -3   8       15.51       14.53      1.39 o 
   2  -3   8       35.93       31.10      1.89 o 
   3  -3   8      131.44      125.73     14.93 o 
   4  -3   8      310.04      295.58     10.80 o 
   5  -3   8       91.26      104.82      6.12 o 
   6  -3   8       74.84       83.07      5.35 o 
   7  -3   8      110.91      120.80      7.13 o 
   8  -3   8       12.94       12.49      2.61 o 
   9  -3   8        6.68        5.38      2.53 o 
  -6  -2   8       20.45       22.68      3.43 o 
  -5  -2   8       16.65       19.67      3.34 o 
  -4  -2   8        3.31        4.07      2.51 o 
  -3  -2   8       69.39       69.86      4.97 o 
  -2  -2   8      160.67      149.12      8.38 o 
  -1  -2   8        0.07       -0.26      1.46 o 
   0  -2   8       29.03       24.43      2.54 o 
   1  -2   8       68.83       70.45      6.41 o 
   2  -2   8      297.08      314.50     11.11 o 
   3  -2   8       38.93       31.15      4.05 o 
   4  -2   8      194.32      198.90      7.30 o 
   5  -2   8       21.63       24.79      1.77 o 
   6  -2   8       13.44       13.89      2.02 o 
   7  -2   8       59.48       57.88      4.12 o 
   8  -2   8       24.48       24.96      2.79 o 
   9  -2   8        1.46       -0.15      1.96 o 
  10  -2   8        8.21        7.79      2.72 o 
  -7  -1   8        0.71       -0.47      2.99 o 
  -6  -1   8      278.40      284.19     15.22 o 
  -5  -1   8      141.52      141.43      8.22 o 
  -4  -1   8      115.32      123.77      7.42 o 
  -3  -1   8     1083.41      972.52     48.28 o 
  -2  -1   8      429.88      397.65     20.25 o 
  -1  -1   8      262.75      234.11     12.14 o 
   0  -1   8     2446.22     2577.15    126.26 o 
   1  -1   8      656.07      585.60     50.27 o 
   2  -1   8      547.96      532.00     19.18 o 
   3  -1   8      795.64      688.13     38.30 o 
   4  -1   8      160.44      152.41      5.71 o 
   5  -1   8      112.46      113.72      4.45 o 
   6  -1   8      234.43      250.25      9.09 o 
   7  -1   8       44.26       41.79      2.40 o 
   8  -1   8      111.05      128.29      7.35 o 
   9  -1   8      132.26      124.75      7.46 o 
  10  -1   8        2.71        0.48      2.33 o 
  -7   0   8       43.08       46.01      4.20 o 
  -6   0   8        8.86        8.46      2.72 o 
  -5   0   8        5.22        2.43      2.32 o 
  -4   0   8        4.10        0.70      2.06 o 
  -3   0   8       80.58       64.87      4.55 o 
  -2   0   8        5.18        3.42      1.48 o 
  -1   0   8       16.77       19.09      2.01 o 
   0   0   8      173.41      182.16      9.55 o 
   1   0   8       38.69       39.95      1.90 o 
   2   0   8      266.24      211.75     16.11 o 
   3   0   8        3.58        3.04      0.80 o 
   4   0   8        5.45        6.44      1.30 o 
   5   0   8      306.35      318.72     11.32 o 
   6   0   8        1.66        1.14      0.96 o 
   7   0   8       55.49       52.99      3.32 o 
   8   0   8       10.72        9.97      1.40 o 
   9   0   8       39.51       38.96      3.54 o 
  10   0   8        0.58        0.08      2.17 o 
  -7   1   8       29.59       27.61      3.15 o 
  -6   1   8       52.19       42.10      3.82 o 
  -5   1   8        9.13        5.66      1.90 o 
  -4   1   8      117.52      113.93      6.64 o 
  -3   1   8      225.68      211.82     11.08 o 
  -2   1   8       35.96       33.59      2.67 o 
  -1   1   8      153.95      165.06      8.73 o 
   0   1   8      652.17      725.34     35.94 o 
   1   1   8       19.14       16.68      1.39 o 
   2   1   8      996.30      938.78     38.49 o 
   3   1   8      735.82      707.00     24.44 o 
   4   1   8        0.88        1.20      0.77 o 
   5   1   8      921.56      977.06     33.65 o 
   6   1   8      115.99      108.79      4.35 o 
   7   1   8        0.94        1.62      1.03 o 
   8   1   8      106.00      106.25      4.42 o 
   9   1   8       59.92       50.87      3.98 o 
  10   1   8       36.90       41.96      3.76 o 
  -7   2   8       47.52       34.32      2.62 o 
  -6   2   8        0.82        2.99      1.87 o 
  -5   2   8      224.42      210.73     11.10 o 
  -4   2   8      442.97      399.67     20.13 o 
  -3   2   8       33.03       33.08      2.64 o 
  -2   2   8      564.11      583.77     29.04 o 
  -1   2   8      557.20      595.82     29.64 o 
   0   2   8      144.31      146.94      7.92 o 
   1   2   8      702.62      577.50     18.53 o 
   2   2   8      221.72      193.18      7.01 o 
   3   2   8       68.33       67.52      2.89 o 
   4   2   8      265.00      254.69      9.15 o 
   5   2   8      215.33      195.11      7.17 o 
   6   2   8       85.78       84.57      3.55 o 
   7   2   8       92.12       90.72      3.89 o 
   8   2   8       56.84       56.75      2.86 o 
   9   2   8       37.65       41.21      3.92 o 
  10   2   8       32.39       35.21      3.79 o 
  11   2   8       11.37        9.42      2.38 o 
  -6   3   8       42.45       36.42      2.14 o 
  -5   3   8      140.55      135.10      4.99 o 
  -4   3   8       35.16       32.54      2.78 o 
  -3   3   8       58.38       50.70      2.34 o 
  -2   3   8      111.89      116.81      4.89 o 
  -1   3   8       22.95       24.22      1.68 o 
   0   3   8      196.85      183.14     14.64 o 
   1   3   8      439.62      419.66     11.43 o 
   2   3   8       21.96       19.51      2.62 o 
   3   3   8      117.63      105.03      7.98 o 
   4   3   8       54.89       50.06      3.39 o 
   5   3   8       11.98       13.72      2.17 o 
   6   3   8       39.83       36.02      2.15 o 
   7   3   8        7.14        4.53      1.13 o 
   8   3   8        0.35       -0.04      1.88 o 
   9   3   8        0.55        1.76      1.88 o 
  -6   4   8       31.36       27.35      2.87 o 
  -5   4   8      373.97      370.18     12.52 o 
  -4   4   8      161.28      153.00      9.89 o 
  -3   4   8      279.20      287.29     11.92 o 
  -2   4   8     1030.78     1115.07     36.35 o 
  -1   4   8        3.11        5.44      3.16 o 
   0   4   8      450.31      433.93     14.32 o 
   1   4   8      557.96      557.44     15.11 o 
   2   4   8      244.54      252.53      9.07 o 
   3   4   8      284.05      257.63     11.90 o 
   4   4   8      435.90      414.41     14.58 o 
   5   4   8       25.91       20.93      1.54 o 
   6   4   8      379.90      405.84     14.43 o 
   7   4   8      367.26      372.77     13.41 o 
   8   4   8        0.41       -0.73      1.57 o 
   9   4   8       73.15       66.56      4.51 o 
  10   4   8      117.66       97.49      5.98 o 
  -6   5   8       94.25       98.38      5.74 o 
  -5   5   8        3.29        0.87      1.91 o 
  -4   5   8      171.59      183.18      8.87 o 
  -3   5   8      417.68      452.64     15.11 o 
  -2   5   8        1.06        0.84      1.02 o 
  -1   5   8      352.08      347.36     11.61 o 
   0   5   8      283.26      281.78      9.48 o 
   1   5   8        5.20        5.35      0.72 o 
   2   5   8      577.40      572.44     19.92 o 
   3   5   8      889.30      890.32     30.74 o 
   4   5   8      753.40      765.94     26.57 o 
   5   5   8      178.68      167.97      6.36 o 
   6   5   8      219.67      214.96      8.05 o 
   7   5   8       43.02       38.98      3.00 o 
   8   5   8       67.85       64.82      4.64 o 
   9   5   8        7.50        4.79      1.92 o 
  10   5   8       28.86       24.84      2.91 o 
  -5   6   8       18.96       21.04      2.58 o 
  -4   6   8       44.55       52.52      3.70 o 
  -3   6   8       42.43       45.06      3.39 o 
  -2   6   8       40.69       35.50      2.05 o 
  -1   6   8      428.98      400.69     13.37 o 
   0   6   8      344.08      356.12     11.89 o 
   1   6   8      202.55      217.46      6.17 o 
   2   6   8      152.58      148.19      5.64 o 
   3   6   8      437.37      443.33     15.61 o 
   4   6   8        2.05        2.77      1.06 o 
   5   6   8      258.64      275.64     10.06 o 
   6   6   8      304.33      334.68     12.11 o 
   7   6   8       14.91       11.74      2.43 o 
   8   6   8        1.23        2.60      2.01 o 
   9   6   8       15.76       15.73      2.88 o 
  10   6   8       12.17       14.11      2.83 o 
  -4   7   8      222.60      252.79     11.97 o 
  -3   7   8       90.41       90.83      5.00 o 
  -2   7   8      141.94      130.39      6.52 o 
  -1   7   8      354.80      361.90     16.41 o 
   0   7   8       33.91       22.07      1.64 o 
   1   7   8      122.47      134.07      5.07 o 
   2   7   8      159.80      162.40      6.16 o 
   3   7   8       25.86       24.77      1.87 o 
   4   7   8      230.69      230.04      8.51 o 
   5   7   8      488.75      501.28     17.72 o 
   6   7   8        2.18        3.04      2.05 o 
   7   7   8       49.19       58.72      4.40 o 
   8   7   8      264.02      313.79     16.28 o 
   9   7   8        0.27        0.98      2.64 o 
  -3   8   8       59.73       62.05      3.82 o 
  -2   8   8      102.54      107.74      5.64 o 
  -1   8   8       36.48       36.90      2.76 o 
   0   8   8       31.60       33.95      1.94 o 
   1   8   8      461.64      509.38     16.09 o 
   2   8   8        7.03        6.90      1.24 o 
   3   8   8       51.48       49.22      2.60 o 
   4   8   8      277.12      298.86     10.87 o 
   5   8   8       52.60       55.87      3.92 o 
   6   8   8      128.21      132.04      7.56 o 
   7   8   8       38.83       43.87      4.11 o 
   8   8   8       57.76       63.79      5.17 o 
  -2   9   8       40.26       44.17      3.24 o 
  -1   9   8      132.63      133.67      6.68 o 
   0   9   8       44.63       46.13      3.26 o 
   1   9   8      315.45      371.80     16.65 o 
   2   9   8       64.61       71.19      3.40 o 
   3   9   8       16.22       15.13      1.62 o 
   4   9   8      227.61      232.14     12.12 o 
   5   9   8       85.09       97.72      6.12 o 
   6   9   8        0.83        1.51      2.32 o 
   7   9   8       52.04       70.15      5.43 o 
   0  10   8      299.78      392.56     17.67 o 
   2  10   8       54.43       61.68      4.66 o 
   3  10   8      423.44      507.55     25.17 o 
   4  10   8      140.67      163.62      9.10 o 
   5  10   8       58.20       59.34      4.37 o 
   1  -7   9        4.07        5.70      2.65 o 
   2  -7   9       48.23       49.02      4.29 o 
   3  -7   9        4.51        6.85      2.66 o 
   4  -7   9       26.36       26.87      3.38 o 
  -3  -6   9       80.39       82.37      6.50 o 
  -2  -6   9      159.37      166.67      9.93 o 
  -1  -6   9        0.60        3.75      2.32 o 
   0  -6   9      204.49      204.73     11.15 o 
   1  -6   9      194.25      194.09     10.34 o 
   2  -6   9        6.72        6.40      2.46 o 
   3  -6   9      133.98      138.84      7.93 o 
   4  -6   9      210.94      219.12     11.70 o 
   5  -6   9        8.98       15.30      2.68 o 
   6  -6   9      148.45      172.89      9.79 o 
  -4  -5   9       23.09       22.20      3.79 o 
  -3  -5   9       24.20       23.75      3.87 o 
  -2  -5   9       23.56       21.36      3.46 o 
  -1  -5   9        5.64        5.34      2.49 o 
   0  -5   9       25.24       23.05      2.73 o 
   1  -5   9       58.95       49.61      2.65 o 
   2  -5   9        0.20       -0.22      1.87 o 
   3  -5   9        1.19        1.44      1.98 o 
   4  -5   9       23.39       25.58      2.94 o 
   5  -5   9        1.58       -1.41      2.16 o 
   6  -5   9        0.90       -1.03      2.18 o 
   7  -5   9        5.48        4.79      2.14 o 
  -5  -4   9        0.61        0.76      3.76 o 
  -4  -4   9       14.33       11.95      3.63 o 
  -3  -4   9       69.67       66.00      5.21 o 
  -2  -4   9       11.67       13.87      2.90 o 
  -1  -4   9       61.19       49.25      3.94 o 
   0  -4   9      356.44      338.61     17.32 o 
   1  -4   9       90.79       91.69      3.79 o 
   2  -4   9      117.48      123.56      4.85 o 
   3  -4   9      204.01      211.74      7.84 o 
   4  -4   9      151.90      155.25      8.48 o 
   5  -4   9        9.58       10.12      2.29 o 
   6  -4   9       76.92       79.22      5.21 o 
   7  -4   9       17.87       16.83      2.69 o 
   8  -4   9        5.92        8.76      2.60 o 
  -5  -3   9       42.23       53.69      5.14 o 
  -4  -3   9      218.70      240.68     13.25 o 
  -3  -3   9       38.12       41.09      4.05 o 
  -2  -3   9       99.39       96.03      6.24 o 
  -1  -3   9       34.53       37.96      3.54 o 
   0  -3   9       22.01       21.13      2.35 o 
   1  -3   9      163.84      171.47      6.35 o 
   2  -3   9      204.71      209.03      7.88 o 
   3  -3   9        2.21        2.11      1.10 o 
   4  -3   9       83.48       80.01      8.56 o 
   5  -3   9      296.34      319.90     16.09 o 
   6  -3   9        9.30        7.21      1.83 o 
   7  -3   9       53.96       69.59      4.92 o 
   8  -3   9       20.00       23.75      3.01 o 
   9  -3   9        0.09       -2.57      2.25 o 
  -5  -2   9       22.66       26.68      4.01 o 
  -4  -2   9       42.56       34.10      3.90 o 
  -3  -2   9        2.96        2.60      2.20 o 
  -2  -2   9       62.91       56.75      4.38 o 
  -1  -2   9        5.27        4.30      1.65 o 
   0  -2   9        2.60        2.82      1.55 o 
   1  -2   9        7.20        6.65      1.59 o 
   2  -2   9        7.24        8.81      1.02 o 
   3  -2   9       14.87       12.67      2.49 o 
   4  -2   9        1.31        3.89      2.13 o 
   5  -2   9       43.67       46.24      3.15 o 
   6  -2   9       23.51       26.06      2.90 o 
   7  -2   9        1.76        2.03      1.68 o 
   8  -2   9       15.07       15.47      2.36 o 
   9  -2   9       51.01       51.73      4.45 o 
  -6  -1   9        0.18        3.36      3.19 o 
  -5  -1   9      176.32      165.12      9.74 o 
  -4  -1   9      196.58      171.00      9.65 o 
  -3  -1   9       54.68       48.35      4.15 o 
  -2  -1   9      917.58      859.72     42.73 o 
  -1  -1   9      700.74      664.78     33.08 o 
   0  -1   9      111.81       90.78      5.29 o 
   1  -1   9     1212.62     1322.04     65.06 o 
   2  -1   9      767.86      762.04     62.71 o 
   3  -1   9       75.44       65.78      7.96 o 
   4  -1   9      505.45      487.34     26.08 o 
   5  -1   9      190.71      190.23      7.04 o 
   6  -1   9        1.09       -0.13      1.07 o 
   7  -1   9      127.64      149.74      8.18 o 
   8  -1   9       15.61       15.74      2.53 o 
   9  -1   9        0.32        0.89      1.92 o 
  10  -1   9       47.22       50.92      4.59 o 
  -6   0   9       95.26       95.06      6.28 o 
  -5   0   9       49.39       41.73      3.87 o 
  -4   0   9       15.96       16.90      2.49 o 
  -3   0   9        9.73       11.58      2.03 o 
  -2   0   9        7.39        5.85      1.79 o 
  -1   0   9       52.03       51.44      3.44 o 
   0   0   9      106.40      117.55      6.45 o 
   1   0   9       12.67       12.79      1.70 o 
   2   0   9       27.64       27.90      1.66 o 
   3   0   9      379.32      324.07     21.04 o 
   4   0   9        5.13        6.72      1.04 o 
   5   0   9        9.12       14.80      2.58 o 
   6   0   9      213.17      219.11      8.05 o 
   7   0   9       20.59       19.80      1.60 o 
   8   0   9       12.83       14.35      1.53 o 
   9   0   9        0.37        1.32      1.85 o 
  10   0   9        0.32        1.66      2.32 o 
  -6   1   9       12.73       11.90      2.53 o 
  -5   1   9       53.60       46.63      3.90 o 
  -4   1   9        0.30       -0.38      1.55 o 
  -3   1   9       80.58       72.92      4.62 o 
  -2   1   9      205.01      199.97     10.47 o 
  -1   1   9       30.53       28.11      2.45 o 
   0   1   9       12.08       16.61      1.98 o 
   1   1   9      485.15      564.17     28.26 o 
   2   1   9      187.03      165.22     12.60 o 
   3   1   9      186.11      183.75      6.76 o 
   4   1   9      252.81      267.68      9.60 o 
   5   1   9      123.59      114.57      4.49 o 
   6   1   9      483.18      468.46     16.48 o 
   7   1   9       77.50       70.83      3.26 o 
   8   1   9        0.88       -0.20      1.11 o 
   9   1   9       32.91       35.35      3.64 o 
  10   1   9       48.03       46.79      4.22 o 
  -6   2   9       52.33       44.24      3.53 o 
  -5   2   9        6.07        8.63      1.76 o 
  -4   2   9       59.49       57.02      3.89 o 
  -3   2   9      247.78      238.54     12.33 o 
  -2   2   9        1.16        0.49      1.28 o 
  -1   2   9      427.63      471.57     23.61 o 
   0   2   9      313.43      322.69     16.51 o 
   1   2   9      852.58      777.36     38.73 o 
   2   2   9     1387.06     1223.45     51.60 o 
   3   2   9      541.38      507.88     17.73 o 
   4   2   9        2.81        3.88      0.90 o 
   5   2   9      127.83      129.57      5.01 o 
   6   2   9      189.68      184.99      7.74 o 
   7   2   9        0.33        0.29      0.98 o 
   8   2   9       92.35      101.51      4.37 o 
   9   2   9       32.07       33.27      3.63 o 
  10   2   9        0.83        1.09      2.27 o 
  -6   3   9        0.65        2.27      1.08 o 
  -5   3   9       64.98       59.78      2.68 o 
  -4   3   9       19.98       17.28      1.34 o 
  -3   3   9        2.08        2.42      0.93 o 
  -2   3   9      147.09      155.75      8.42 o 
  -1   3   9      111.43      106.97      5.86 o 
   0   3   9        8.03        9.76      2.38 o 
   1   3   9      312.53      261.08     13.70 o 
   2   3   9        7.19        7.52      1.28 o 
   3   3   9      166.09      154.00      5.76 o 
   4   3   9       69.27       69.77      4.55 o 
   5   3   9       29.42       29.07      1.88 o 
   6   3   9       38.99       33.72      2.10 o 
   7   3   9        9.00        9.37      1.34 o 
   8   3   9      179.57      171.50      9.30 o 
   9   3   9       26.42       27.57      3.06 o 
  10   3   9        1.49        0.62      2.28 o 
  -5   4   9        0.92        1.26      1.16 o 
  -4   4   9      265.83      274.64     16.13 o 
  -3   4   9       58.17       50.99      6.16 o 
  -2   4   9       24.37       21.14      1.56 o 
  -1   4   9      648.67      651.26     21.40 o 
   0   4   9      186.29      176.45     12.15 o 
   1   4   9       38.01       36.50      3.17 o 
   2   4   9      357.57      340.45     12.05 o 
   3   4   9     1911.70     1905.54     65.27 o 
   4   4   9     1309.91     1289.58     84.86 o 
   5   4   9      237.27      226.46      8.32 o 
   6   4   9       47.18       40.96      2.29 o 
   7   4   9      100.48      106.88      4.47 o 
   8   4   9      228.64      224.60      8.50 o 
   9   4   9        0.12        2.01      1.79 o 
  -5   5   9      111.96      119.49      6.45 o 
  -4   5   9       36.90       32.63      3.08 o 
  -3   5   9       85.16      101.84      6.16 o 
  -2   5   9       56.25       62.35      3.04 o 
  -1   5   9      250.01      202.84      7.51 o 
   0   5   9      335.49      314.20     13.93 o 
   1   5   9      647.81      593.92     29.82 o 
   2   5   9       33.77       36.41      2.30 o 
   3   5   9      431.68      439.95     15.49 o 
   4   5   9      688.36      681.57     23.72 o 
   5   5   9       23.63       22.89      1.68 o 
   6   5   9      258.23      264.87      9.72 o 
   7   5   9      119.20      121.86      5.02 o 
   8   5   9       61.65       49.47      3.90 o 
   9   5   9       66.44       61.28      4.70 o 
  10   5   9       51.94       46.09      4.08 o 
  -4   6   9       15.16       16.66      2.49 o 
  -3   6   9       23.53       27.75      2.72 o 
  -2   6   9       20.98       22.01      1.65 o 
  -1   6   9        8.68        8.25      1.19 o 
   0   6   9        3.21        3.21      1.02 o 
   1   6   9      279.99      266.27     13.89 o 
   2   6   9      109.98      111.03      4.49 o 
   3   6   9       95.78       88.98      3.73 o 
   4   6   9      517.21      514.34     18.08 o 
   5   6   9      610.14      640.73     22.43 o 
   6   6   9      208.47      206.36      7.83 o 
   7   6   9       42.68       47.60      2.76 o 
   8   6   9       16.90       16.54      2.72 o 
   9   6   9       25.85       30.65      3.48 o 
  -3   7   9      221.81      238.99     11.32 o 
  -2   7   9      203.44      219.76     10.34 o 
  -1   7   9       21.47       26.39      1.83 o 
   0   7   9      147.35      153.15      5.55 o 
   1   7   9      200.20      176.47      9.57 o 
   2   7   9      136.64      133.92     10.94 o 
   3   7   9      210.35      222.53      8.28 o 
   4   7   9      118.01      120.38      4.91 o 
   5   7   9       62.99       75.50      3.49 o 
   6   7   9      250.18      268.73      9.94 o 
   7   7   9       58.17       56.13      4.58 o 
   8   7   9       23.23       30.26      3.26 o 
   9   7   9       67.36       84.54      6.06 o 
  -2   8   9       17.65       20.74      2.34 o 
  -1   8   9       91.56      108.09      5.65 o 
   0   8   9       37.05       39.14      3.30 o 
   1   8   9        7.55        9.19      1.87 o 
   2   8   9      299.84      316.13     16.38 o 
   3   8   9       15.81       18.56      1.67 o 
   4   8   9      127.21      136.35      5.51 o 
   5   8   9       77.67       83.08      3.82 o 
   6   8   9       74.75       71.83      5.03 o 
   7   8   9        7.98       12.21      2.65 o 
   8   8   9       76.72       82.36      5.95 o 
  -1   9   9       59.58       55.66      3.65 o 
   2   9   9      127.86      144.44      8.18 o 
   3   9   9       96.29       98.13      4.29 o 
   4   9   9       14.51       15.15      1.71 o 
   5   9   9       67.02       73.76      4.97 o 
   6   9   9       53.27       61.35      4.63 o 
   3  10   9        2.70        4.27      1.50 o 
   4  10   9      295.67      346.20     17.64 o 
  -1  -6  10      148.87      146.33      8.81 o 
   0  -6  10       10.02       10.91      2.39 o 
   2  -6  10      143.13      155.62      8.80 o 
   3  -6  10        0.40        1.40      2.27 o 
   4  -6  10      101.17      119.48      7.42 o 
   5  -6  10       47.89       68.10      5.03 o 
  -2  -5  10       48.12       50.75      5.03 o 
  -1  -5  10       12.14       10.41      2.76 o 
   0  -5  10       11.90       12.82      2.32 o 
   1  -5  10        1.53        0.98      1.72 o 
   2  -5  10        7.72        8.80      2.27 o 
   3  -5  10        5.20        7.42      2.54 o 
   4  -5  10        1.30        2.50      2.27 o 
   5  -5  10        2.76        1.30      2.32 o 
   6  -5  10        0.12        0.32      2.20 o 
  -3  -4  10        1.11       -0.54      3.13 o 
  -2  -4  10       70.94       64.50      5.33 o 
  -1  -4  10        9.85       12.18      2.62 o 
   0  -4  10        6.13        5.38      1.98 o 
   1  -4  10      147.69      151.32      8.22 o 
   2  -4  10      107.54      105.09      4.30 o 
   3  -4  10       33.95       33.70      3.39 o 
   4  -4  10       44.16       48.43      3.90 o 
   5  -4  10       34.06       35.18      3.35 o 
   6  -4  10        1.87        2.39      2.09 o 
   7  -4  10       41.42       52.23      4.30 o 
  -4  -3  10       10.12       18.19      3.85 o 
  -3  -3  10      211.55      222.07     12.52 o 
  -2  -3  10       54.20       52.82      4.58 o 
  -1  -3  10       61.60       60.35      4.41 o 
   0  -3  10      119.95      119.58      6.78 o 
   1  -3  10       46.11       42.87      3.26 o 
   2  -3  10       86.54       93.70      5.57 o 
   3  -3  10      125.73      117.93      4.70 o 
   4  -3  10        6.53        4.97      2.32 o 
   5  -3  10       35.88       41.86      3.46 o 
   6  -3  10      124.74      145.26      8.07 o 
   7  -3  10        2.47        1.03      2.01 o 
   8  -3  10       74.04       90.09      5.85 o 
  -4  -2  10        5.45        4.31      3.09 o 
  -3  -2  10       87.55       83.39      5.94 o 
  -2  -2  10       89.19       96.93      5.96 o 
  -1  -2  10       22.78       24.15      2.58 o 
   0  -2  10        1.81        3.12      1.66 o 
   1  -2  10       55.10       56.07      3.79 o 
   2  -2  10       16.95       19.31      2.23 o 
   3  -2  10        3.29        1.88      1.04 o 
   4  -2  10       23.42       21.58      4.68 o 
   5  -2  10        4.11        4.87      1.18 o 
   6  -2  10        5.23        6.68      1.88 o 
   7  -2  10        0.25       -0.82      1.79 o 
   8  -2  10        0.42        0.71      2.01 o 
   9  -2  10       51.48       68.41      5.06 o 
  -5  -1  10        3.95        3.64      2.71 o 
  -4  -1  10       86.48       91.40      6.32 o 
  -3  -1  10      165.19      145.70      8.40 o 
  -2  -1  10        2.70        2.69      1.72 o 
  -1  -1  10      844.47      792.42     39.31 o 
   0  -1  10      615.95      550.78     27.46 o 
   1  -1  10       26.55       28.86      2.84 o 
   2  -1  10      690.88      770.41     38.31 o 
   3  -1  10      607.67      539.28     18.82 o 
   4  -1  10       33.65       33.78      3.32 o 
   5  -1  10       56.97       59.94      2.88 o 
   6  -1  10       83.68       84.15      3.68 o 
   7  -1  10        1.27        0.74      1.74 o 
   8  -1  10       56.80       68.58      4.75 o 
   9  -1  10        4.98        7.20      2.38 o 
  -5   0  10      176.23      183.78     10.23 o 
  -4   0  10      130.68      122.51      7.29 o 
  -3   0  10       36.17       36.16      3.12 o 
  -2   0  10       48.79       47.84      3.42 o 
  -1   0  10      169.84      177.78      9.38 o 
   0   0  10      556.17      633.66     31.53 o 
   1   0  10       21.68       23.53      2.40 o 
   2   0  10        5.60        4.37      1.62 o 
   3   0  10        5.78        5.56      1.57 o 
   4   0  10      295.87      277.08     16.32 o 
   5   0  10       17.35       17.32      1.43 o 
   6   0  10       24.24       28.04      1.98 o 
   7   0  10       42.39       53.27      2.78 o 
   8   0  10       12.14       13.06      2.34 o 
   9   0  10       26.61       33.08      3.32 o 
  -5   1  10       71.28       72.21      4.91 o 
  -4   1  10        7.97        4.92      2.02 o 
  -3   1  10        6.89        4.63      1.81 o 
  -2   1  10       12.62       14.92      2.02 o 
  -1   1  10      107.72       95.82      5.55 o 
   0   1  10        0.24        1.09      1.37 o 
   1   1  10       92.42       99.97      6.03 o 
   2   1  10       32.77       29.99      2.91 o 
   3   1  10       24.93       21.38      1.44 o 
   4   1  10      146.98      134.13      5.18 o 
   5   1  10        1.36        1.15      0.99 o 
   6   1  10        0.12        0.34      1.05 o 
   7   1  10        4.51        2.60      1.37 o 
   8   1  10      118.98      112.72      4.69 o 
   9   1  10        0.51        0.26      1.73 o 
  10   1  10       10.84       14.04      2.73 o 
  -5   2  10       65.68       57.64      3.87 o 
  -4   2  10       33.58       29.56      2.87 o 
  -3   2  10      325.35      334.88     17.01 o 
  -2   2  10      319.79      335.96     17.06 o 
  -1   2  10       11.04       10.40      1.73 o 
   0   2  10      618.73      718.71     35.82 o 
   1   2  10      644.75      681.71     34.14 o 
   2   2  10      365.89      307.81     16.10 o 
   3   2  10        4.62        2.82      0.89 o 
   4   2  10      306.88      306.33     10.95 o 
   5   2  10        0.26        1.37      1.01 o 
   6   2  10       10.19       15.94      1.41 o 
   7   2  10       23.73       24.41      1.89 o 
   8   2  10        5.14        2.84      1.26 o 
   9   2  10        9.68       15.78      1.79 o 
  10   2  10        2.41        1.43      2.31 o 
  -5   3  10        0.51        1.51      1.00 o 
  -4   3  10       95.37       88.47      3.50 o 
  -3   3  10      290.36      291.26     14.89 o 
  -2   3  10       85.33       81.42      3.31 o 
  -1   3  10      201.84      225.06      7.78 o 
   0   3  10       88.23       94.20      5.84 o 
   1   3  10        1.85       -1.79      1.51 o 
   2   3  10      470.63      398.68     20.45 o 
   3   3  10      158.38      154.15      6.66 o 
   4   3  10       94.89      100.71      4.05 o 
   5   3  10       63.49       68.73      3.13 o 
   6   3  10      180.59      185.46      7.00 o 
   7   3  10       76.09       66.10      3.20 o 
   8   3  10        3.93        7.07      1.49 o 
   9   3  10       11.54        7.98      2.38 o 
  10   3  10        3.21       -1.04      2.25 o 
  -4   4  10        1.11       -0.19      1.28 o 
  -3   4  10      222.19      237.19     15.27 o 
  -2   4  10      151.61      142.90     11.10 o 
  -1   4  10       64.18       61.98      3.92 o 
   0   4  10      154.60      129.57      7.55 o 
   1   4  10      291.84      237.93     12.69 o 
   2   4  10      316.05      289.88     15.16 o 
   3   4  10        2.86        3.01      0.90 o 
   4   4  10       18.87       20.91      1.62 o 
   5   4  10       50.34       45.96      2.41 o 
   6   4  10      104.36      102.13      4.30 o 
   7   4  10        4.05        6.97      1.36 o 
   8   4  10        5.71        3.89      1.30 o 
  -4   5  10      111.26      129.99      6.76 o 
  -3   5  10       57.63       55.89      9.24 o 
  -2   5  10      174.29      187.27      6.76 o 
  -1   5  10      298.92      306.69     19.75 o 
   0   5  10       12.21       11.90      2.18 o 
   1   5  10       70.44       67.53      4.51 o 
   2   5  10      625.45      606.47     30.55 o 
   3   5  10       21.09       23.15      1.66 o 
   4   5  10      153.24      161.26      6.16 o 
   5   5  10      480.46      514.01     18.09 o 
   6   5  10        0.54       -0.12      1.19 o 
   7   5  10       91.87       99.97      6.47 o 
   8   5  10      120.74      127.29      5.30 o 
   9   5  10        0.84        0.16      2.17 o 
  -3   6  10       50.16       55.20      3.94 o 
  -2   6  10       50.63       49.75      2.81 o 
  -1   6  10       10.15       10.05      1.34 o 
   0   6  10       18.05       17.80      2.39 o 
   1   6  10       49.31       49.46      3.79 o 
   2   6  10       33.78       38.92      3.20 o 
   3   6  10       38.59       36.66      2.28 o 
   4   6  10       29.55       29.97      2.09 o 
   5   6  10        2.72        2.27      1.14 o 
   6   6  10       21.99       24.67      1.92 o 
   7   6  10       10.85        5.87      1.84 o 
   8   6  10       28.68       32.24      3.35 o 
   9   6  10        3.55        2.75      2.14 o 
  -2   7  10       76.26       83.97      4.88 o 
  -1   7  10      241.51      232.25     12.45 o 
   0   7  10       30.35       31.98      3.19 o 
   1   7  10       94.65      101.59      6.18 o 
   2   7  10       93.72       94.62      5.84 o 
   3   7  10        5.93        5.69      1.32 o 
   4   7  10       80.43       80.02      3.64 o 
   5   7  10       15.80       15.67      1.66 o 
   6   7  10        0.45        0.83      1.35 o 
   7   7  10       66.50       74.59      3.67 o 
   8   7  10        7.18        6.44      2.31 o 
   0   8  10      128.52      149.67      8.50 o 
   1   8  10       20.71       25.18      2.68 o 
   2   8  10        8.91       10.00      2.05 o 
   3   8  10      308.54      355.84     18.43 o 
   4   8  10       75.13       85.98      3.89 o 
   5   8  10       55.49       65.51      3.39 o 
   6   8  10      109.13      113.57      5.12 o 
   7   8  10       36.80       36.09      3.52 o 
   2   9  10        0.41        0.80      1.80 o 
   3   9  10       31.97       34.43      3.48 o 
   4   9  10       22.59       18.76      2.91 o 
   5   9  10        1.89        3.20      1.86 o 
   0  -5  11        8.22        8.05      2.31 o 
   1  -5  11        3.28        2.83      1.85 o 
   4  -5  11        1.38        0.41      2.25 o 
   5  -5  11        4.73        3.97      2.31 o 
  -2  -4  11        2.59        0.88      2.50 o 
  -1  -4  11       14.72       11.43      2.57 o 
   0  -4  11        4.63        4.23      2.03 o 
   1  -4  11        1.57        3.75      1.79 o 
   2  -4  11       17.53       20.19      2.34 o 
   4  -4  11        6.97        9.50      2.14 o 
   5  -4  11       15.59       16.14      2.54 o 
   6  -4  11       14.46       16.46      2.51 o 
  -3  -3  11       15.47       22.68      3.38 o 
  -2  -3  11       50.47       49.24      4.42 o 
  -1  -3  11      126.71      126.28      7.23 o 
   0  -3  11        2.74        3.93      1.70 o 
   1  -3  11       52.13       55.34      3.89 o 
   2  -3  11       45.77       47.28      3.68 o 
   3  -3  11        4.95        3.37      1.90 o 
   4  -3  11      145.01      143.46     17.10 o 
   5  -3  11        7.73        7.88      2.01 o 
   6  -3  11        3.32        4.00      1.95 o 
   7  -3  11       32.67       41.10      3.67 o 
  -3  -2  11        4.84        6.70      2.47 o 
  -2  -2  11        2.85        5.37      2.33 o 
  -1  -2  11       79.85       76.87      4.82 o 
   0  -2  11      172.91      178.21      9.45 o 
   1  -2  11        3.15        4.13      1.79 o 
   2  -2  11       85.18       89.27      5.52 o 
   3  -2  11       48.16       47.70      3.92 o 
   4  -2  11        0.75       -0.11      1.74 o 
   5  -2  11       13.81       13.14      1.50 o 
   6  -2  11       21.44       27.35      2.83 o 
   7  -2  11        2.15        3.72      1.91 o 
   8  -2  11        1.23       -0.34      1.99 o 
  -2  -1  11       81.89       72.65      4.69 o 
  -1  -1  11        3.64        2.05      1.81 o 
   0  -1  11       25.95       22.87      2.38 o 
   1  -1  11      808.46      849.10     42.07 o 
   2  -1  11       25.14       24.11      2.79 o 
   3  -1  11       72.59       79.47      5.32 o 
   4  -1  11      481.20      390.00     59.06 o 
   5  -1  11       45.78       34.48      2.20 o 
   6  -1  11      269.55      278.57     10.17 o 
   7  -1  11        9.54        9.27      2.03 o 
   8  -1  11        3.56        3.60      2.03 o 
  -4   0  11       26.59       30.55      3.48 o 
  -3   0  11      145.49      136.00      7.62 o 
  -2   0  11       32.17       33.71      3.13 o 
  -1   0  11        3.27        2.91      1.69 o 
   0   0  11       14.06       16.72      1.99 o 
   1   0  11      420.20      485.93     24.48 o 
   2   0  11      541.05      624.19     31.32 o 
   3   0  11       13.41        8.85      2.02 o 
   4   0  11       29.11       18.61      1.77 o 
   5   0  11      121.02      116.60      5.13 o 
   6   0  11       65.91       65.81      3.13 o 
   7   0  11       15.21       17.39      1.66 o 
   8   0  11       27.76       31.27      3.21 o 
   9   0  11       20.25       24.59      2.90 o 
  -4   1  11        7.27        3.75      1.80 o 
  -3   1  11       86.20       74.02      4.64 o 
  -2   1  11        0.17        1.65      1.51 o 
  -1   1  11        3.10        4.31      1.76 o 
   0   1  11       16.77       17.65      2.24 o 
   1   1  11        0.34       -0.29      1.57 o 
   2   1  11        5.94        2.71      1.77 o 
   3   1  11       16.11        8.09      2.21 o 
   4   1  11        5.44        6.17      1.16 o 
   5   1  11        1.00        2.33      1.23 o 
   6   1  11      127.08      117.43      6.67 o 
   7   1  11        4.65        3.17      1.27 o 
   8   1  11       90.89       98.41      4.28 o 
   9   1  11       16.82       22.20      2.84 o 
  -4   2  11       40.46       38.63      3.27 o 
  -3   2  11        4.67        6.26      1.63 o 
  -2   2  11        4.00        6.29      1.69 o 
  -1   2  11      269.12      301.19     15.47 o 
   0   2  11        9.28        7.82      2.02 o 
   1   2  11       28.55       28.94      3.24 o 
   2   2  11      496.23      447.56     22.95 o 
   3   2  11      613.17      450.86     23.14 o 
   4   2  11      270.04      252.26      9.19 o 
   5   2  11       72.88       72.80      3.27 o 
   6   2  11       64.36       61.14      2.98 o 
   7   2  11       67.92       74.94      3.46 o 
   8   2  11       17.50       20.68      1.80 o 
   9   2  11        0.17       -1.11      2.23 o 
  -4   3  11        0.47        1.16      1.06 o 
  -3   3  11       42.92       44.54      2.28 o 
  -2   3  11       73.93       83.52      6.15 o 
  -1   3  11       33.30       30.29      3.20 o 
   0   3  11      360.67      391.46     20.02 o 
   1   3  11      138.47      136.88      7.97 o 
   2   3  11       53.02       31.42      3.09 o 
   3   3  11      277.00      251.26     13.43 o 
   4   3  11      157.65      157.39      6.00 o 
   5   3  11       10.83       10.37      2.20 o 
   6   3  11       10.60       12.65      1.36 o 
   7   3  11       40.26       45.72      2.54 o 
   8   3  11        5.57        3.14      1.32 o 
   9   3  11        4.24        5.59      1.60 o 
  -3   4  11       15.34       10.15      1.32 o 
  -2   4  11       70.46       77.10      5.10 o 
  -1   4  11      143.70      135.89      7.85 o 
   0   4  11        5.51        2.49      2.03 o 
   1   4  11       21.98       12.62      2.36 o 
   2   4  11       86.05       57.05      4.18 o 
   3   4  11       17.96       13.86      2.13 o 
   4   4  11       74.12       88.92     12.32 o 
   5   4  11       74.45       70.12      3.18 o 
   6   4  11       26.82       33.92      2.96 o 
   7   4  11       51.63       58.58      4.33 o 
   8   4  11        1.28        2.23      1.39 o 
   9   4  11        2.95        6.58      2.42 o 
  -3   5  11      168.42      203.91     12.97 o 
  -2   5  11       84.77      104.51      6.46 o 
  -1   5  11       12.75       10.51      2.38 o 
   0   5  11      190.83      171.55      9.56 o 
   1   5  11      117.21       87.70      5.59 o 
   2   5  11        6.35        3.37      1.68 o 
   3   5  11      374.28      374.32     19.45 o 
   4   5  11      129.93      137.42      8.99 o 
   5   5  11       77.35       90.52      3.92 o 
   6   5  11      225.09      253.16      9.36 o 
   7   5  11       31.30       26.64      2.06 o 
   8   5  11       50.84       58.78      3.17 o 
  -2   6  11       36.63       40.07      3.78 o 
  -1   6  11       50.05       51.74      4.23 o 
   0   6  11       37.00       30.48      3.35 o 
   1   6  11       27.83       22.39      2.68 o 
   2   6  11       93.89       96.15      6.10 o 
   3   6  11        6.43        8.72      2.12 o 
   4   6  11        3.69        3.07      1.22 o 
   5   6  11        7.24        9.07      1.43 o 
   6   6  11       10.17       10.68      3.13 o 
   7   6  11       53.94       47.64      2.84 o 
   8   6  11        1.18       -0.72      1.51 o 
  -1   7  11       38.81       38.48      3.70 o 
   0   7  11      190.31      191.47     10.55 o 
   1   7  11        0.63        1.72      1.91 o 
   2   7  11       27.85       32.21      3.10 o 
   3   7  11       29.43       28.81      3.19 o 
   4   7  11        3.87        2.68      1.74 o 
   5   7  11       55.19       60.53      3.14 o 
   6   7  11        1.07       -0.49      1.39 o 
   7   7  11        0.28        1.20      1.47 o 
   0   8  11        0.19        0.04      1.88 o 
   1   8  11      122.45      145.34      8.41 o 
   2   8  11       65.06       79.27      5.37 o 
   3   8  11        0.29        1.92      1.95 o 
   4   8  11      176.23      198.76     10.97 o 
   5   8  11       62.77       74.15      3.69 o 
   6   8  11       16.85       19.69      1.92 o 
   1  -4  12        0.35        0.32      1.90 o 
   2  -4  12        4.04        3.97      2.12 o 
  -1  -3  12      139.85      129.19      7.41 o 
   0  -3  12       52.56       48.32      3.60 o 
   1  -3  12        0.12        2.38      1.87 o 
   2  -3  12       82.94       94.02      5.79 o 
   3  -3  12        5.92        3.34      1.99 o 
   5  -3  12        2.10        0.32      1.68 o 
   6  -3  12       15.16       14.79      2.36 o 
  -1  -2  12       88.50       80.27      5.22 o 
   0  -2  12      245.71      232.99     12.22 o 
   1  -2  12        3.20        5.00      1.98 o 
   2  -2  12       23.73       24.89      2.88 o 
   3  -2  12       91.31       98.12      6.14 o 
   4  -2  12       57.16       47.69      3.97 o 
   5  -2  12        2.27       -0.83      1.70 o 
   6  -2  12       10.67       12.47      2.10 o 
   7  -2  12       11.33       12.38      2.24 o 
  -2  -1  12        8.88       11.55      2.14 o 
  -1  -1  12       39.63       30.00      2.82 o 
   0  -1  12        3.01        1.51      1.61 o 
   1  -1  12       35.92       37.61      3.41 o 
   2  -1  12      175.37      181.71      9.93 o 
   3  -1  12       19.09       15.25      2.34 o 
   4  -1  12      148.04      120.09      7.26 o 
   5  -1  12       34.40       34.08      4.16 o 
   6  -1  12        6.76        4.96      1.30 o 
   7  -1  12        1.13        3.20      1.80 o 
  -2   0  12      157.39      156.21      8.58 o 
  -1   0  12       24.98       25.01      2.61 o 
   0   0  12      292.20      317.02     16.25 o 
   1   0  12       44.94       42.34      3.68 o 
   2   0  12       59.81       63.49      4.64 o 
   3   0  12        6.29        5.52      2.32 o 
   4   0  12       25.08        9.70      2.35 o 
   5   0  12        9.30        8.95      2.53 o 
   6   0  12        0.89        5.53      1.27 o 
   7   0  12       18.75       21.91      1.80 o 
   8   0  12        5.63        8.93      2.07 o 
  -2   1  12        0.43        1.39      1.63 o 
  -1   1  12        0.91        0.04      1.58 o 
   0   1  12       17.08       25.03      2.72 o 
   1   1  12        4.58        4.02      1.81 o 
   2   1  12        9.25        7.03      2.27 o 
   3   1  12       12.13        8.60      2.32 o 
   4   1  12        5.55        0.84      2.05 o 
   5   1  12        4.20        2.30      1.13 o 
   6   1  12       21.42       24.15      1.88 o 
   7   1  12        0.22        0.83      1.16 o 
   8   1  12        0.37        0.20      1.35 o 
  -2   2  12        5.77        5.11      1.94 o 
  -1   2  12        3.96        6.85      1.84 o 
   0   2  12      133.13      151.49      8.37 o 
   1   2  12       61.23       62.26      4.60 o 
   2   2  12       43.41       44.01      3.75 o 
   3   2  12       38.50       26.34      3.01 o 
   4   2  12       13.75        7.25      2.27 o 
   5   2  12        9.91       12.10      1.85 o 
   6   2  12       13.60       14.59      2.27 o 
   7   2  12        4.29        3.10      1.31 o 
   8   2  12        3.05        6.39      1.40 o 
  -2   3  12      100.33      116.08      6.69 o 
  -1   3  12      130.12      129.10      7.34 o 
   0   3  12       49.35       57.72      4.22 o 
   1   3  12      228.53      250.35     13.45 o 
   2   3  12      182.99      151.09      8.75 o 
   3   3  12       18.66       11.17      2.24 o 
   4   3  12       52.37       56.54      4.49 o 
   5   3  12      125.91      140.99      9.41 o 
   6   3  12        0.34        1.30      2.05 o 
   7   3  12        2.84        3.66      1.23 o 
   8   3  12       36.49       42.62      2.69 o 
  -2   4  12        1.51       -0.56      1.98 o 
  -1   4  12        3.11        0.80      2.06 o 
   0   4  12       36.83       26.76      2.87 o 
   1   4  12        2.20       -1.59      1.98 o 
   2   4  12        6.04        2.98      1.92 o 
   3   4  12       31.36       23.29      2.88 o 
   4   4  12        1.79        2.57      2.10 o 
   5   4  12       31.73       34.51      2.12 o 
   6   4  12        0.57        1.32      1.25 o 
   7   4  12        0.65        4.14      1.48 o 
   8   4  12       13.86       21.61      2.77 o 
  -1   5  12      108.69      122.17      7.41 o 
   0   5  12        1.12        1.39      2.10 o 
   1   5  12       80.56       63.47      4.78 o 
   2   5  12      133.14      103.40      6.46 o 
   3   5  12        0.39        1.44      1.77 o 
   4   5  12       79.36       81.90      5.52 o 
   5   5  12      120.30      135.41      5.38 o 
   6   5  12       20.72       29.26      2.16 o 
   7   5  12      103.81      131.39      5.40 o 
   0   6  12       71.86       69.89      5.11 o 
   1   6  12       35.76       29.39      3.17 o 
   2   6  12       18.46       21.48      2.83 o 
   3   6  12       95.00      103.80      6.67 o 
   4   6  12       20.29       25.10      3.01 o 
   5   6  12        6.52        7.42      2.31 o 
   6   6  12        9.71       10.41      1.99 o 
   7   6  12       45.31       53.38      3.06 o 
   1   7  12      117.01      122.26      7.56 o 
   2   7  12        0.52        2.42      1.87 o 
   3   7  12       15.10       13.98      2.51 o 
   4   7  12       16.41       16.36      2.69 o 
   5   7  12        2.25        4.48      2.03 o 
   6   7  12       27.86       38.22      2.60 o 
   1  -2  13       24.93       19.89      2.60 o 
   2  -2  13       82.54       90.06      5.74 o 
   3  -2  13        5.19        6.37      2.25 o 
   4  -2  13        0.66       -1.29      1.98 o 
   0  -1  13       17.77       16.85      2.46 o 
   1  -1  13        0.00        0.62      2.05 o 
   2  -1  13        0.44       -0.80      2.01 o 
   3  -1  13       80.66       93.36      6.01 o 
   4  -1  13       40.00       29.28      3.39 o 
   5  -1  13        8.47        7.25      2.39 o 
   6  -1  13       65.33       60.59      4.25 o 
   0   0  13        9.61        9.57      2.02 o 
   1   0  13        5.86        9.48      2.03 o 
   2   0  13       47.77       54.80      4.33 o 
   3   0  13       31.91       23.09      2.76 o 
   4   0  13       18.96       17.62      2.60 o 
   5   0  13       15.98        5.77      2.39 o 
   6   0  13        0.25       -0.13      1.15 o 
  -1   1  13        1.08        0.00      1.95 o 
   0   1  13        0.04        0.98      2.01 o 
   1   1  13       10.21       21.66      2.76 o 
   2   1  13        4.08        2.77      1.94 o 
   3   1  13       15.10       13.21      2.42 o 
   4   1  13        4.76        1.09      2.21 o 
   5   1  13        0.42        1.25      2.17 o 
   6   1  13        2.03        1.62      1.16 o 
   7   1  13        0.23        1.23      1.28 o 
  -1   2  13        2.58        1.80      2.05 o 
   0   2  13        0.22       -0.63      1.96 o 
   1   2  13       14.13       17.69      2.44 o 
   2   2  13       21.24       20.08      2.86 o 
   3   2  13       12.07       11.25      2.34 o 
   4   2  13        2.40       -0.04      1.91 o 
   5   2  13       35.84       21.28      2.88 o 
   6   2  13        4.36        5.51      1.22 o 
   7   2  13       10.85       11.41      1.52 o 
   0   3  13       89.83      105.90      6.56 o 
   1   3  13       49.97       46.89      3.94 o 
   2   3  13       45.58       41.04      3.90 o 
   3   3  13      200.80      162.51      9.39 o 
   4   3  13        2.65       -3.17      1.76 o 
   5   3  13       12.94       18.31      2.97 o 
   6   3  13       82.16       96.74      6.57 o 
   7   3  13        0.59        2.64      2.38 o 
   0   4  13        1.64        1.29      2.20 o 
   1   4  13        8.30        3.90      2.01 o 
   2   4  13        1.94        1.76      1.95 o 
   3   4  13        0.61       -2.53      1.99 o 
   4   4  13        7.74        5.93      2.42 o 
   5   4  13       21.19       24.05      3.05 o 
   6   4  13        6.70        9.64      2.42 o 
   1   5  13        7.90        8.15      2.46 o 
   2   5  13       14.57       14.72      2.73 o 
   3   5  13       37.55       25.92      3.21 o 
   4   5  13        0.05       -0.48      2.12 o 
   5   5  13       40.57       46.76      4.16 o 
   6   5  13        7.43        8.52      2.64 o 
   2   6  13       42.00       40.64      4.07 o 
   3   6  13        0.11       -1.17      1.85 o 
   4   6  13       85.48       99.75      6.54 o 
   3   1  14       12.17       10.80      2.60 o 
   3   2  14        6.02        1.22      2.33 o 
   4   2  14       18.65       12.39      2.80 o 
   3   3  14        5.61        4.11      2.49 o 
   4   3  14       79.08       62.52      4.91 o 
                                                 
